# Supplementary material for: Genome-wide identification and expression analysis of the WRKY transcription factors related to sesquiterpenes biosynthesis in Atractylodes lancea
Source: Front Genet. 2025 May 15;16:1551991. doi: 10.3389/fgene.2025.1551991 (PMC12119531; doi:10.3389/fgene.2025.1551991)
Supplement: Supplementary file 1 [file Table1.xlsx]

## Sheet: Table S1-Primer sequences for r
Table S1 Primer sequences for real-time PCR, from 5’ end to 3’ end. F, forward primer; R, reverse primer.
Gene Name	Primer	Sequence for real-time PCR (5’-3’)
AlWRKY13	F	GATGTCGTTTCAGAGGAGGGT
	R	GCGGTTGATTACTGGTGGC
AlWRKY20	F	ATCAATGGAGGAAATATGGGC
	R	GGCAGCTTGGAGCATGAGA
AlWRKY21	F	TCTACCTTCTCCGACCACTGG
	R	CTTTTTGATGCCCTGTTCTTG
AlWRKY37	F	TTTCAAGGATGAAGGAAGGAAG
	R	GGGTTTGAACAGATTGTGCTG
AlWRKY49	F	GTTGATAAGCCTGCTGACGATG
	R	GACGGGACAATTTGGATGAGT
AlTPS1	F	TCAAATACAACAAGCACTACAACA
AlTPS1	R	TAATAGACTGCCAATATCCAAAAG
AlTPS2	F	ACTTCACTTTGGTTTCGACTCCTA
AlTPS2	R	AATTTTCCGTTGTCCATATACTTC
AlTPS10	F	AGCTGAGGAATTACTAGAAAAGG
AlTPS10	R	ACAAGTCACCAAGGTTACGGACA
AlTPS35	F	AGGTGGTCGATTACGTGCTTG
AlTPS35	R	GTTTCCCCATTTCGCTTCTGT
AlTPS36	F	CCTTCCCTTTGGTTTCGACTC
AlTPS36	R	GCACCCTCATAAATGCTGCCT
AlTPS62	F	ATTAAACCCAAAACTACGTAAAAAAG
AlTPS62	R	GTAAGAGTCCGACAGTCCATAGAAAA
AlTPS70	F	ACCCAAATACAAGAAGCATTGACAC
AlTPS70	R	CGTTGGTAGAAAGGTATGTAGCG
AlTPS71	F	GTTAGGGTTTAACCTGCTTCAATCA
AlTPS71	R	GTCACATCATAACCTTTCCACCAC

## Sheet: Table S2-Amino acid sequence fo
Table S2 Amino acid sequence for evolutionary tree construction.
Groups	Accession number	Gene name	Sequence
Group I	AtL_chr01G0025.1	AlWRKY01	MEDQQDTCRSSTVGAGAGAATASARYKLMSPAKLPISRSTCITIPPGLSPTSFLESPVLLTNIKAEPSPTTGSFFKPQPMQRSISSAAFSLNANCSKPLNDTSNSSSFFEFKPHTGSASVSSAGLQVSAGFNIQRNEPSEKNQNQSEYPSYSSPSSASCEIAAPKEHAPMYMLREETNGVEGPKSGVHLSDSGHKDSGPLLPVDRSSDDGYNWRKYGQKVVKGSEFPRSYYKCTHPNCEVKKIFERSYTGKITEIVYKGTHDHPKPQPSRRPTPGALTSIQEDNVDKVLSITGQAGLSANNCQTPNSETSGTPVPSPRQANDDRVDGADPQLNGTNDVVDDDDPYSKRRRTDFGTLDVTPVVKPIREPRVVVQTISEVDILDDGYRWRKYGQKVVRGNP…
Group I	AtL_chr01G0160.1	AlWRKY02	MGGFDDHGGIIGDWMPPSPSPGSFFAAMSGVDAGSRTGSELPKYNNNNDGGFTFPGPDSQVRFENGVENQRGQTVDQATKTGEFGEQKMSSRAGLVERMAARAGHNAPRLNTDIIKPTDTLQNQQVRSPYLTIPPGLSPTSLLDSPVFLSNSLVQPSPTTGKFQFPPNGNGRSSMLFSDNTNRSKDNFFEDSNNNSSFAFKPFPELAAISHDHVKPPFMSVQSFQSNEALVQSKKQFPPQKSELPQNETSSLHIHSDFSRAEKKPDVNNFSLQRTSYEALNGNSERTLQHLEEHHDDDADQRIRGDNVNANANSASSEDGYNWRKYGQKQVKGSEYPRSYYKCTHPNCLVKKKVERSHEGHITEIIYKGAHNHPKLASNRRSGMGSSTALSDMQGDVTE…
Group I	AtL_chr02G3000.1	AlWRKY14	LINRPAQLNSTLRNENTTSDLTALSLNLISQTSVALTSSRLTTSRPHVVRRPATANSRLPHARPHFHSSRSTGTANPLPQNQLQGSHQEALATVIAQANSKSQLKLPGVLSLSTGLSIMPATPILSLPSVPVLSSLQCSNSQGNSIHVAEADEKDTTDPKPLSVSHSVKIPIDGYNWRKYGQKQVKSPEGSRSYYKCTYTECDAKKIESCDQFNSVTKIVYKGQHKHDPPKKVFSRGDNILSTPPESLKRKSISTPGLEEHRSSGSVGCAPIQVEQVDESQR
Group I	AtL_chr02G3440.1	AlWRKY15	MAETNGGSTAPPPPPSRRVPPMIALPPASSFETLFTGGPGPGFSPGPMTLVSNFFSDHYPDVDCRSFSQLLAGAMASPASQIPATCVFDDCSSSKQLDSEKKSGGFKQNRPMDLVIAQSPSGFMFPSVFSPSGLLNSPGFFSPLQSPFGMSHQQALAHVTAQAALSHSYFNHVQPENRASASEEEPQLVNAKSDLEDSQIGSPDDLSVSQSDAKTRVAEEPAATLDQGSNQLMKIDEPDDEPNPKRRNTNVGPGPVDSTSSHKMIAEPKIVVQTRSEVDLLDDGFKWRKYGQKVVKGNTNPRSYYKCTYAGCNVRKHVERAPSDPKSVVTTYEGKHNHDIPVARHRGYNSNNGGEVLGKSAAAQRKETKFGNNERPVVLQMKEEKIGA
Group I	AtL_chr03G1343.1	AlWRKY19	MMEKPSDNLELTNDPDSRNETSLSNQERNSESTIVKESHDMHQRSSPESGIHASHSNQERSSTSVIPDREFDGQNYRQDLHTGSAVSECNQEGSATSMIPKKVSNTSQQTPPGAGVPASEPDQESFIVALRPEKGLDKLPLRRNADSVSHASHSDQGITFSKLPEKPTGDGYNWRKYGQKLVKGNTFVRSYYKCTFANCPTRKQVERSHDGHITEINYLWKHEHPKPPHTLVKGSAFVLPVQSRGSDEPSLTTDHSSVHPAPSHDPEASETETHQLSVVPSNENYVEVGVAQSNEIKSEVNNDISSDSKRQSYYRCSSAGCPAKKHVERASHDEKVVVTTYEGRHDHDMPAGGRTVTPNISGTGTGTGTTPIDNDAPRPHQPEARESSGMEMVLHVSAT
Group I	AtL_chr03G5032.1	AlWRKY21	MASSGSGITIETPSSSPPTSFSFSKSFMSSYSDKPTPTRTGGLAARIAERVGSGVPKFKSIPPPSLPISPPPVSPSSYFSIPAGLSPAELLDSPVLLSSSNILPSPTTGSFPFHAFNWKNLSNNIQNQEQGIKKEQKSFSDFSFQPQSNHATEQLTWNRQKPRDQDENAFVQSEHPPLMQSFSPEISTIQTDSNSQTQSFQSGYATSNNNFDNQTPQKKSDDGYNWRKYGQKQVKGSENPRSYYKCTHPSCSMKKKLETNSDGQITEIVYKGSHNHPKPQSTRRSSSSSASNNIQVGQVASNHEFHDYPDQSHASHGSGQFDSVATPDNSSLSVGDDDFDRSSCQRSRSGGDELDDDEPEAKRWRASENEGISTIGGTRTVREPRVVVQTTSDIDILDD…
Group I	AtL_chr04G3832.1	AlWRKY25	MGDRRQVTSDRRGDDGWRRVSRRGEGHLKGIHVPSRSLHGESSTGIFSKGFSSQNPNPRSVFHDLKSVSSSFFITNFPPLISVSDLWKRFNEWGTVVDVFVSKRRSFSGKAFGFVRYVKVGDVHAMVANLRTMWFGKFHLFADLERTGNYQKRSGVDHGNHSSTHMASMSLAGDKPSFKEILTGDAGNKITVVDESGKGDSNSDKDPVKSITLEEEECMEDLNMDKCVLAKVRKADSIGSLFQIISAEGFADVDVRYIGGRWVWIELASPEQVCLFKQSTTLNSIFTEFNMVSRDFCSDERFVWIDFVGLPLAAWSPKALKKLGAQWGESVFVDMDACGPMAHGKVCVLTKMSKRIDEVIMVNYRNRSYDVKVFEFAFWAPVFDSEKDDEYDCSSLSKS…
Group I	AtL_chr05G2939.1	AlWRKY33	MGGFDDHAGIIGDLMPPSPSPRSFFSAMLGYDAGSRSVSEPPKDDNSTSGFTFPGPDKQFGSENGDESQRGQAVDQATKAGAFGEQKASSRSGLVERMAARAGYNAPRLNTDIVRPSPDVSQNLETLSPYFTIPPGVSPTSLLDSPVFLSNSLVQQSPTTGKFPFNFNGNASGRSSMMFSDSSDRNKDILFEDINSSSFAFKPVPESAPTSHGPVKMNPPFMSWQSFPSIEASGQSENHFPPQSIETDKVHSQNGTSLHLHSAASTEKKAEVNNFTSQIRSFGAANGNVEQSRLVEEHHDEDADLIISGDNANANSGPSEDGYNWRKYGQKQVKGSEYPRSYYKCTHPNCPVKKKVERSHEGHITEIIYKGGHNHPKPPPSRRSGIGPSSNLCDITGVE…
Group I	AtL_chr06G1723.1	AlWRKY36	RHETTFLPWTKTPENPTKFSIFGTLITIHTLDSTNSAMEDDSDRSSEAIQLEENSAAEEAEDSAAQNQETDDQRDGTPLQISPMSPEQDSRTCSSLTLVSDLSEVPVKYEMRRDELGHLKNQLQGSHQEALATVIAQANSKSQLKLPGVLSLSTGLSIMPTTPILSLPSVPVLSSLQCSNSQGNSIHVAEADEKDTTDPKPLSVSHSVKIPIDGYNWRKYGQKQVKSPEGSRSYYKCTCTECDAKKIESCDQFNSVTKIVYKGQHKHDPPKKVFSRGDNILSTPPESLKRKSISTPGLEEHRSSGSVGCAPIQVEQKSCSPSPGSLLKHPKKPKFVVHAAGDIEISADGYRWRKYGQKMVKGNPHPRNYYKCTCAGCPVRKHIEKASESEVIITYKGVH…
Group I	AtL_chr06G2402.1	AlWRKY37	MASSGGNLNTSTTTSQYPSFSFSTSFSDLIASNNSEDPNWGFFGSNNGGGGIESPKQPPTPFSPSSFLSTPTGLNPNQFLDSPFFNFNSNIVQSPTTGSFSGLDFKDEGRKYSTFSFQPQTSNKMEEQVKSQPQEWSLTKQTGFMSEINKTKSESAQSVQTQYLSDQSQATRDQTRLEDGYNWRKYGQKQVKGSENPRSYYKCTYPNCPTKKKVERNLDGHITEIVYKGNHSHAKPLNAKKSSSNSYSEVPIDNSNFDSSASFGEDEFGEASSLSKSGDDHENEPEAKRW
Group I	AtL_chr06G4662.1	AlWRKY38	MDSSGGRLNTCASISHHPRFSFYDSVSNLVSNDNKNEELNWGLFTFDNGVQSPNTPFSPSSFISTNPYQILDSPSFPFNSTIVSSPTTGSYSGFDLKEEKTDVSDFIFQSQTEPPTTSCISGNKMEESMKSQVLEWKVNSQPKQIDFSMEIRKIEPESVQSLQTHCSFDTIQATKEQGRHEDGYNWRKYGQKQVKGSKRPRSYFKCSYPNCPMKKKVEKDLNGYITEIVYKGKHCHPKPQNMNKSSSSNSFQDTILRHSVEKIGSRPFSKRSFGEDEDEQGTSNSELGNDDDYETEAKRWKLDDAISYVGSTPVQEPRVVIQTKSEIDILDDGYRWRKYGQKAVKGNPNPRSYYKCTSEGCPVRKLVERASNDWQAVITTYEAKHNHCVPMPRGGRGYA…
Group I	AtL_chr07G0319.1	AlWRKY40	MDDQHSPHSHSTTTTTSNVDVAGHVTQGGGGDAVGVGSTGCGGGGAKYKLMSPAKLPISRSTCITIPPGLSPTSFLESPVLLTNMKAEPSPTTGSFFKSTLMQSSIGTAAYSLVANCSARKTLDDSNSGFFEFRPHTQATSFTPISSAGFQVSAGSNLQRGEPSGQYQNQSEPRSYASPSAANWEMASPREQSLTAPAYMPHEETSGSGKPKDSGPAMQVDRSSDDGYNWRKYGQKVVKGSEHPRSYYKCTHPNCEVKKIFERSYTGQITEIVYKGTHDHPKPQPSRRFSAGALMSIHEENADKGQYATYQAGPSANNGQNPTLEASGTPVQSPRQANQESTDGSARQLNRTNDEVDDDDDPYSKKRRTDFGPLDVTPVVKPIREPRVVVQTTSEVDIL…
Group I	AtL_chr07G3147.1	AlWRKY42	MDDDSDRSSEATQLENLTTAGKRHRHDDDAEDSGTVNEDEYDDDDDDDDDDATDDQREVSELESSPMEIVAYSRTCESETLVSGMCLGLAEVPIQYEMREDELEHLKNQLQGSHQEALAIVIAQAAQAQGGSKIQLPGIPSSSSELSPSSAAPISRFARLNSQGEILSPAGNVVSTRVAEAGQMITYDPKTVSTSRTVKTPIDGYNWRKYGQKQVKSPQGSRSYYKCTYTECDAKKIESCDQYNSVTKIVYKGQHKHDPPKKVFTRRGKILSASSRAHERKMISAPGSKQNKSSGSVSNGPILVEEMDAPPPKKRQVKYVVIVKKSSSASPGSVLKPPKKPKFVVHAAGDVGISADGYRWRKYGQKMVKGNPHPRNYYKCTSAGCPVRKHIEMAVDGSS…
Group I	AtL_chr08G4050.1	AlWRKY49	MDENRGLSSSAPSRRPSIKLPAGSTIESLFTGGGSSGPGASPGPMTLVSNFFSENDPDSDCRSFSQLLSGAMLSPAEIPDRRPSMHLDMEHSYSNKQSDTGSGGGGGNVDFHFSNNGRPSSLVVTQPSMFTIPPGLSPASLLDSPGFFPPTQGSIGMSHQRALAQVTAQAAQVHTQAHTQPVYPSLSVPPSSLPQIHSFTSNATTYQRLPPAMPDHNTAKESSDLSNSDNRYQPSSVAVDKPADDGYNWRKYGQKQVKGSEYPRSYYKCTHPNCPVKKQVERSVEGLVTEIIYKGQHNHQPPQSKRGKDTVNGTSGQYEQGFEGQTGTFSHSRKDQESSQATYEHSGSSDSEEVGNDVTRVDERHEEEPQAKRRSYYKCTSQGCNVRKHVERAASDPKA…
Group I	AtL_chr09G3489.1	AlWRKY51	MSEKEENGGDCGDDDEWGDLITTPNRLICDEFLVLKAEKEEGKEDQDQESRVCSDGKDNGGNNVEGRVRSRRVSIAERRASKPGSDGSASRISVSVSSSPATAWSQFLTIPSGISPTSLLDSPIMLPNSQASPTTGTLPYPPLNHEILGMNSTVEDRGSDNGALLKGTVTKGRATELDSSEGFKALKSKTRSANGAAVQPSHTDNQMSPIVQPIEGDHAKRHLLDGYHKETNLPAIRNSEDGYNWRKYGQKQVKGSEYPRSYYKCTHPNCQVKKKVERSHDGHITEIIYKGAHNHQGQRNIIGGASLSGISHISDTNGSYIKIEEGEVWGNIQQGGTNIIAIRPDWTPDGMELSSSTSVVTDNSDLISPTQGKSMGIFESADVISRTF
Group I	AtL_chr10G2786.1	AlWRKY61	MDENRRLISSSAPYLRPTISIPASSTVENLFTVAEGGPGASRGPMTLISNFFSKNDAESDCRSFSQLLAGAMSKPAQVPGRIPSRDPDVRVSSSDGGRGDVDFQFSNAGRPSSLVVTQASMFTIPAGLSPATLLDSPGFFPPAQGSIGILCHQQALAQVTTQAAHMQRKATTHHRVPPPMPDHNTTNQAPELSNSGSHSQRPLVAVDKPSEDGYNWRKYGQKQVKGSEYPRSYYKCTHQKCPVKKKVERSLDGLVTEIIYKGQHNHQPPRSGYASVGTSGHPEPSKGQTGNFNHSRDDASTLKDQDAHEQSGSSNGEEGSDDIVMPQAKKRNVEVKASDPVSSHQTVTEPRIIVQATSEIDLLDDGFKWRKYGQKVVKGNRHPRHTLFPFLTILSYD
Group I	AtL_chr11G3344.1	AlWRKY64	MSSSAITFESSSNSPPPSAAAQAPATARIAAGVSKFKSIPPPSLPISPPAFSPSSYFSIPGGLSPADFLDSPVLLSSSHNLPSPTTGSFPLHAFNWKTNDQNQEQGIKKQHKTFTDFSFQSQSNPSTEIYEQPRFEDEEDLVKSEYPFQMQSFSPENSTIQTNSNLQKQSFESNYTAGLNYYNHQSSHKKLDDGYNWRKYGQKQLKGSENPKSYYKCTYQNCSTRKKVEMSPDGDITEIVYKGDHNHPKPQSTRRSSSSLASNSSLVSHQFNDYPDQSHGYEQLDLVGTPENSSYSTGDDDFKRTRSDEFLEDEAQAKRLKKSENEGLSMQVTRTVKEPRVVVQTISDIDILDDGYRWRKYGQKVVKGNPNPR
Group IIa	AtL_chr01G5494.1	AlWRKY10	MVATSLAIDLNLNPSFHKTDHDTPIRDVQPAGFYDDDEEEDDWSFEKEVDDGSVRDLSNENKKLKELLTIVWENYNSLQTQVKKLMQDKEEVSVSNPKKRRFDETVQQSSWKRPNEELPTTTRIQRVYVQTDPSDKSLIVKDGYQWRKYGQKVTRDNPSPRAYYKCSFAPTCPAKKKVQRSVDDAGVVVATYEGAHNHRSSKEEATYALANEFEISNTSERRMVVPKLDEVLVEQMATCLTKDPNFTAQLADAISSRILELDY
Group IIa	AtL_chr03G3612.1	AlWRKY20	MEYTSLVDTSLDLNSNPPHFLSLVPLSHRAKFLDFDSQKQEVQSNFIELGLKMPSVNDQGFMDEQGGRGAGALAEELNRVSAENKKLTEMLTVMCENYNALQNHLADYMTKNPAPSDSTNNNSSRKRKPETPLNNNNSETSSSDEDSCKKPRQEQQQQHIKAKISRVCVRTEASDTGLLVKDGYQWRKYGQKVTRDNPSPRAYFKCSHAPSCPVKKKVQRSVEDQSILVATYEGEHNHPNQSKHEQQASSGLNRTVATTTLGSVPCSASLSSSGPTITLDLTKPPSDVEANVSTGNRPRVDTPEFQQFLVDQMASSLTKDPSFKAALAAAISGRMVQQNQSQKW
Group IIa	AtL_chr05G4150.1	AlWRKY35	MENRSRNLVHASLDLNSFSHLPKQELQTSFNGFGFDIITHGEHEEAGDLAEELNRANMENKKLMEMVKLMYNNYNLLQSRVSDYMTKNPPQSAVVAATTTRKWKPETPISGNSESNSSVENICKKPTKDQYIRPKISKVCVHKEASDTSLVVKDGYQWRKYGQKVTRDNPSPRAYFRCSYAPTCTVKKKVQRSIEDQTIVVATYEGEHNHPPQSRHELASPGLNQIVTTGTPWSAIQTVTLDLTNPLKSDSNNEGSRRAVLPELQQFLIDQAASSLTNDPSFKAALAAAISGRILQHNQS
Group IIa	AtL_chr08G1295.1	AlWRKY45	MVDTSLAIDLNITPFHKTDDHTPQMMNEDMVGELNQMSLENKNLREMLKVVWDNNNTLQNHVNKLMQDHDLLVCNPNKRKFGECEECNSCGSTENRHRGSLNRPNDGVTRIFRRIDPSDKSMVVKDGYQWRKYGQKVTRDNPSPRAYYKCSFAPSCPVKKKVQRSVDDAQLLVATYEGEHNHESTENEPGIQTSNKRLISPTEVLKFDEVLVEQMANSLIRNTHFIKDLAESISSKILEYDLF
Group IIb	AtL_chr01G0271.1	AlWRKY03	MPPRKTRRNANRDERREDPHDCSDMNKDVMFDSPKDGDRGATEATMRRARVSVRARSKASMITDGCQWRKYGQKMAKGNPCPRAYYRCTMAVGCPVRKQVQRCAEDRTVLITTYEGTHNHPLPQAAMTMASTTSAAASMLLSGSISSSSSDYNNRHPTTGSMLSSNLTTTLSATAPFPTITLDLTNPSSDHHLRPPPFHFPFSTNMHPNVNLPNSPLAMEQLAAQQYNATKFTGV
Group IIb	AtL_chr01G3307.1	AlWRKY07	MGREEENTEMEIDLTLKLDAQDQEPAKDSESDHHDQVDVVDNRKLQCENEVQESQYEVQTTTSPTEAPERHDLDHHHQEKMEMNRMKEENKKLRQVVEQTMKDYYDLQMKLSIIRQSSNQIKDPKSFLSLNGHDGNQETKKSSPRSSPILQESENEELGLSLRIQSNTTTISQLGRDRQEGNRKDLSESTTRFTPIQQSNLIDPSNFGGGGDGKASNITDNPMASLPNRKARVSVRARCESATMNDGCQWRKYGQKIAKGNPCPRAYYRCTVAPGCPVRKQVQRCLEDMSILITTYEGNHNHPLPVGATAMASTTSTAATSFMLLDSNNPLSSEPGAMNQSPFTNYHMSSGILNPNSSPYSSTLMRNMNPNDPSKGIVFDLTNNPINTHHIPISSPSHQ…
Group IIb	AtL_chr01G4528.1	AlWRKY08	MDSLHNYEQTTGTKVENLKLIKNLINHSTPPHLTSLSFSLLCSGDPRSPSPFILPRQPQSTTPFPAPVTPCPVPPSKTQVTPYPSISSSPTTTTHQTQMNMEDGLNLTLGLLGRDESDKESTVSCFKNNKRLQPETNDDGSESKGNSEAKEAGSNAGTKIEPGSNPCSTSLSLSPLFFFDFGIRWGSLGLILIVPLIRGKRSPNTDGCQWRKYGQKMAKGNPCPRAYYRCTMAAGCPVRKQSKTSIDCTTIWLHCRLQLGAHRPQPHNSSSILASIEQEGKLAGSEAEQRRAEARPPRTAEDRQGPPKTAKHRRNHNHPLPPGAMAMASTTSSAARMLLSGSMPSSDGLMNSNFLARTFLSCSSSMATI
Group IIb	AtL_chr01G6720.1	AlWRKY12	MKASLNMEKSMFSFFEVEEAVKMKNNIHLHGDQTLASKTSSQAMESEANNGDPSLSKGEDLTEDYKQDGLVSSAKAEMGQVRQENQKLKHTLSRVLKDYNSLQMHFNDFFQQEVPKSSACMAPDQEGDGTELVSLSLGTLSSYKPKRDDPKKMNCFSKSREDGDDDQELKLGLGCEFNPTPTRVDIKDLKKDETTQTMEPPMNDGCQWRKYGQKIAKGNPCPRAYYRCTVSPSCPVRKHVQRCAEDRSVLITTYEGTHNHPLSVSATAMASTTSAAASMLNSTSSTSQPGLTTTAASSSTTTFSSHHDMTFNSRAPQYPFYLPSTTISTYQSHPTITLDLTSNPHFNRSTSSNFLPTAPRFSSSTCLNFSSPSSSSSSSIESNYKNPIAFSYLGRQTLN…
Group IIb	AtL_chr05G2214.1	AlWRKY31	MIVGMAKGTGLDVSLQDGEKLSKPPTPKRSGDDQEVSQQNPTKKTRVSVRMNDGCQWRKYGQKIAKGNPCTRAYYRCTVYPSCPVRKQVQRRPQDMSILITTYEGTHNHTLPMSATAMASTTSAAASMLTSSSSTAGSNSNPNPRTTSHGLNFYLNDNSKLKPIYLPHSLTSPSPSCPTVTLDLTSNTLSTSSPYNYRSPPTFPPRYSTTNLNFSSLDSNALPISWSNGTLNYGKNQTGSLNFGSTQAQKNLYQSYMQNKSMIATPPINQHSLQPYAIEPATRAITSDPNFQSVLQAALTSIIGGGGMGVQGGGEKSRQNVKLGDTFPVFSSLPSTSNTNKCSSSFFNKSMVATTTINSQAAGLNSLPFSSSRSKSTSPKNSRDHVV
Group IIb	AtL_chr05G2216.1	AlWRKY32	MEVDLSKTSQIKQEDKGDDRQHAEDDCKQEVVLHKDEKQFELTKAEMGEVREENQRLRLHLDQIMNDYQTLQKKFQDVLHQQQQTSTTVATASNPNQEPRINDESELVSLSLGRTSSTELVKKDKRSTTPPTKSAEGLGLRLEYCKFELSSTTQAESSVNPSPDNSLEEAKDEAGETWTQKKPPTPKRSGDDQEVSQQNPTKKTRVSVRVRCDTPTMNDGCQWRKYGQKIAKGNPCPRAYYRCTVSPSCPVRKQVQRCPQDMSILITTYEGTHNHTLPMSATAMASTTSAAASMLTSGSSTSGSNSNPNPSTTSHGLNFYLNENLKLKPIYLPHSSISPSPSCPTVTLDLTSNTLSTSSPYNYRSPPTFPPRYSTTNLNFSSLDSNALPISWSNGTLNY…
Group IIb	AtL_chr08G0917.1	AlWRKY44	MIVDGCQWRKYGQKMAKGNPCPRAYYRCTMAAGCPVRKQVQRCAEDRTILITTYEGNHNHPLPPGAMAMASTTSSAVRMLLSGSMPSSDGLMNSNFLARTFLSCSSSMATI
Group IIc	AtL_chr01G2653.1	AlWRKY05	MNLHFKMAGNDPPMYHTQDSPDDDNDDDPNMQNYELFDDFLLSDDWLNEDEASIVFGQPYGGPVYGSTAVEVGSQSIGSSSSSTLLQENSIRASGTGKAQKLTKEKVAFKTKSQIEILDDGFKWRKYGKKMVKNSPNPRNYYRCSVEGCSVKKRVERDVEDPSYVITTYEGVHNHEGPFRS
Group IIc	AtL_chr01G5945.1	AlWRKY11	MFPSFAPTGNPNSSPYFYNLLETNINDQTNQFDFEDILDNYQSLINQPMYQDTTCLNFAAHSSTNHDQNPVLQETTTASTVAYQDFVGTNDQQNLILKDTITAGSSSISSHNSNDFSCQPQPNNFHMQVDEVMRERVHAGMKIALRMKTKHEVVADGYKWRKYGKKRIKSSPYPRNYYHCSTIGCKVKKRIERDIDDPSYVITTYGGVHNHKGSS
Group IIc	AtL_chr02G3890.1	AlWRKY16	MENLHHYFLSCSFCSQFWRNIFQWCGWSFDPNVSLEDLISSGDFQGLSQSMRHVWKAVVQSTLHMIWRFRNKLVFDRDMFSVCCGSCLIGVQYDGLCSSIDLEGNAHFSFQINHEVVWEVLYPKSLCSLIMDRLSSFGHKKWLLENGFSLGSQSEMESRWWSWYATISNRVFGECLSDLEGVRWRKYGQKAVRNNPFPRRYYRCTNSKCTVKKRVERSSKDPMTVITTYEGQQCHHRVTW
Group IIc	AtL_chr08G4019.1	AlWRKY48	MDDQNSVDPLTGGFSTDNTWTLHGDYGLFGISDAKDNSILSEFGWNFQPSQPEFDRIDSGGCCGVPEETNSTTSPVAVEFQAGSVENAGDVSMSNPLVSSSSSEDRPESSAASGDAASSRKPSSSETGGKVKKKGPKRIRQQQFAFMTKSEIDHLEDGYRWRKYGQKAVKNSPFPRLSYFRCTNSKCTVKKRVERSSADPTTVITTYEGQHCHHTVGFPRGLLGHEGAYARQLAPPLISKEFNYLRAQLPQVGDLGASQSQVVSSETANHSSQEKPQVSIQDSRVDQGLLGDIVTPIMRY
Group IIc	AtL_chr09G4071.1	AlWRKY52	MFNSFAPTSLHLSHDQNGNPNSSPSFYNPLASIDDQTNQFDYEDIFDNYHSLINQPLYHYSTLLDFASHSSTNDQNPVFKEMTTTNTVKGKYICHPLKRPHCTDFMAIMKEENRLRASSNGRCLGLNPKPPLCMPSTYQDFSCLDFATYFSANEQNHVLQEMITVGSSSKSSHDSINSSCKTQPKKLHMQLLRIDEAMSERVHVGMKIALRMETKLEVVYDGYKWRKYGKKKVKSSRYPRNYYHCSTIGCKVKKRIERDTNDPSYVITTYDGVHNHEANTNLKDMLFLKGRLIMLGFFTKNKKNSKRRKKHKTNSNSLY
Group IIc	AtL_chr09G4073.1	AlWRKY53	MDASLPPTSLLLSQDQNGNPNSSSSSLNHPFSINDDQINRFDFDDTLYYYNHNPNPNNPLFVDPPSYQDSSSSTFAPYFSTNEEISPVLPETAMVTNTAESSHISVNDFRRQVLVTLSVENFNGETVHDGTKICFRIRTELEVLDDGYRWRKYGKKKVKSTPYPRNYFKCSTVGCHVKKRVERDRDDSSYLIATYIGIHNHEIPSLIPCTTCPTQVWTLQFS
Group IIc	AtL_chr10G2771.1	AlWRKY60	MDDKDKVDPVAGGFSSDPTWTFQGDYSFFASDARESNVLSEFGWNFQPSPSVFDRIEPDVVGTSVSLPEVSGGIVESEVQAGSVDEAGDVSMSNPLASTSSSEDRLESSTASGDAASGGKPPSSERAGKVKKKGPKRIRQPRFAFMTKSEIDHLEDGYRWRKYGQKAVKNSPFPRSYYRCTNSKCTVKKRVERSSEDPTTVITTYEGQHCHHTVGFPRGLASHHESAYARQLAPSSALHYPVNYSRPHFPSQTRLVGASQSQPQLVSSESGDHLSHKLPPASSQGSHVDEGLLGDIVPPRMRNQ
Group IId	AtL_chr02G2963.1	AlWRKY13	MAVDLIMGFGTTDSAENNVVQEAASGLESVQKLIRLLSQSQAQQQQSPVDYKAVADVAVTKFKRVISLLGRPSRELTGHARFRRAPVNHSRYQDQTLMKDHEQDDVVSEEGETKVYCPTPIQQVPFVPPPPPPPAPATSNQPPVFQRKDSLPKTISFSYSPAVSRASSFMSSLTGDSDSKQLSAGGKPPLCSSSCLKRKCSSSENGASGKCSGGSSGRCHCSKRRKMRMKRVIRVKAISMKLADIPPDDYSWRKYGQKPIKGSPHPRGYYKCSSVRGCPARKHVERALDDPSMLIVTYEGDHNHALSVAETSGLILESS
Group IId	AtL_chr03G5397.1	AlWRKY22	MEEVEAANKAAIESCHRILNLLAQPQDHVQSKNLTVQTGDAVRRFKKVVSLLNDGLGHPRVRKFKKIQNLIPQNILLDNTTIQEPPKPLQLLLTAPNQTPPIQEPGSNLVKNALSLGNHHPSLELSSIGKNPIQLSQQNPNASSNYQFLQHHHQQQAQLQLKQQAEMMYRRSNSGINLNFDSSVGTPTMSSNRSFISSLSMEGSVTTLDGSSFHLIGSSRSTDQATYQHKPRCSARGDDGSVKCGSSGRCHCSKKRKHRVKRSIKVPAVSNKLADIPPDEYSWRKYGQKPIKGSPHPRGYYKCSSMRGCPARKHVERCLDDSAMLIVTYEGEHNHTRLPSQSANT
Group IId	AtL_chr05G3510.1	AlWRKY34	MAVEFINSCTNSGFLGKMEESAVKEAGAAGIRSLENLIGLLSSHSHRKPSYSVATSDASSTADYVAVADVAVTKFKKFISLLDRNCTGHARFRRGPVSNRPVVLEKKETLAPAVGNNSQQYHQTIYSAAPIQQRMPQIPQVLDPRPLVKSGSFDRKDVPTTTINFAAAAAAASPANSFMSSLTGDTEGLQSSMSSGFQITNLSQVSSAGQPNLSSSSFKRKCNSIDDSHTKCTNSSGRCHCSKKRKSRMKRVVRVPAISLKMADIPPDDYSWRKYGQKPIKGSPHPRGYYKCSSLRGCPARKHVERALDDPTMLIVTYESEHSHSLNAKDSSATIIFESS
Group IId	AtL_chr07G2792.1	AlWRKY41	MAVDCVGVQSVEHLSRMFQLTGHDFNVSSSFKQAVSALKRTGHARFRRGPLPASTDTHGPSTSSQSEEKPQLDASPVVSKECLSNKSTSSRSTSSSSMVSSLAGGGLEGSVSNGKQFSSLGIVAPAPTFSSRKPPLPSTHRKRCSADRPAASLHGSGRENHSVSRSGCHCCKRRKIGSKREIRRVPIVGSKVTSIPADDYSWKKYGEKKIDGSPYPRVYYKCSTGKGCPARKRVELALDDSKMLLVTYDGEHQHRHHHAPTPVPTSLTGLAVQSK
Group IId	AtL_chr09G4591.1	AlWRKY54	MAVDLVGIQNVEHLNRIFQLQNHDFAVSSNFKQAVSALKRSGHARFRRGPPPSSSDPHAPSISSQSKEKLPKDPPPGESTVWSKDCSLKRSVTDTMSSIQSTTSTLVSFLAGEGLEGSVSNGKQLSSLGIVAPAPSFSSRKPPLPSSHRKRHSTDRPSASFQGSGREDHSVSRTACHCCKRRKTGLKQKTRRIPIIGSKVESIPADDYSWKKYGEKKVDGSPFPRVYYKCNSAKGCPARKRVELSLTDSKMLLVTYDREHRHHHTPTPLPANLTGLLIQSN
Group IIe	AtL_chr01G4644.1	AlWRKY09	MADWGLQAVIRANEHGEDQHQHQRHQDHDHDHCFGSIDVKKEYDQALLFCYPHLFDHANLTTSTTVVGDELDQLYKPFYPVFGTEIEFPPPPPPAAAAADLQIIQHHHDSDQEVQQHQEQDIVRNFRGSASNPSQLGSKLKKRKNQQKRVVVQVTADGLSSDPWAWRKYGQKPIKGSIYPRSYYRCSSSKGCMARRQVEQSCTDPSIYILTYTADHNHAQPTRRNSLAGINRNRFKTTPKSPTISDSCKTATIVKDSPFYSPTTPSVSSTDDEVPQQSNMKQETIIYNEFDNQGHMMMGGLNDDDVMIFSDNFFDGLEDLGGFKMDSYCSNQQFPHVFS
Group IIe	AtL_chr02G4101.1	AlWRKY17	MEVDWDLHAVVRACCSAASSSSSAAAPTTTTSTISAGGVAPAWPAVAYNQQKSSFGDENFMGFFPDPFQTRNDNSIEDLLNDLNRPLDFPKLQKPPPSPQSLPISPLSVLGGLQDPPHPHHHQQQKQLQGNQQSFAISRCTSSHTQSTRSKKRKNQMKRVCQVPAEGLSSDVWSWRKYGQKPIKGSPYPRGYYRCSTSKGCLARKQVERNRSDPDMFIVTYNGEHSHPIPTHRNSLAGSTRNKPTTSGDEDTSKNKPTSSPPVSPPASQSPATEKAEDNDTDDDNFDMVMDEDFFEGLDELVGPATGDISPVIPASSTASPPFPWLSNNVATPSTTAAGGS
Group IIe	AtL_chr02G4949.1	AlWRKY18	MENNYQGDLADIFRPGSVNSGDPPGVSDWQYFDQSDQETHEMIQKSTRSHDQGFGQPFTSLLADPFIHEGTSTPCFFGTNLDHELEQAAATRTPLEFDDHKINTNHNHNHNIFSKMLQISPHAAVKSTLSSNNDHLITSSSSAAAAASSKRCLLETSSTTLQISSPRNPGIKRRKSQAKKVVCIPAPAPANSRPTGEVVPSDLWAWRKYGQKPIKGSPYPRCSSSKGCSARKQVERSRTDPNMLVITYTSEHNHPWPTQRNALAGSTRTPQPPKTTAEQPPQKDTTESTLLVGLQVKDEQVLMEDHATDKLGLGSCFPQGYRPELPEHAGGQPEDFFSSLGEIEVDPISMLLNQGFLGGDEEADNYNKDLDPFG
Group IIe	AtL_chr03G5723.1	AlWRKY23	MEEGSQSPLGSDCKHHPDVQTSKKRQEHSTSSCNSPRIRLKPSRLWGRKVAEKIVVTVKLNEENDGKKRSENPSFDCWSWRKYGQKPIKGSPYPRGYYRCSTSKSCSAKKQVEICRTDASMLIITYTSTHNHPDPKESKQPKTEIPHAETNTDQKTDDQEPMKNEDAISENDNFRYIRASEDETHLTVDLENTFFDEEPLSYPNLMTFSESKSEENDFYDELEELPMSSSTFKSFMRTIFFEERVLIPRGSRVWINKTFKY
Group IIe	AtL_chr04G5406.1	AlWRKY30	MDDEWDLHAVVKSCTATAVKATTVDDYDDGSYNLESLADGDDDNPFVYPTFDDDPRNLNISGGLEDVYKAGCGRPLPTTAATTVATIDLNGEGFVHEQLPMLTDSHSFSMHTMNSQSTVRTKKRRNQEKMVFQLTQEELSNDLWAWRKYGQKPIKGSPYPRNYYRCSTTKACGAKKQVERSPMDPTIFIVSYSGEHIHPRPTHRSSLAGSTRSNKFNTDNYKPPVSGNTSAAILEHPPYSSSSPASASSFSPTTSFKEDECENNDEDEYNEDIVTIPNVAMNEEVLKRFRDLSGGGGSF
Group IIe	AtL_chr08G1983.1	AlWRKY47	MDDDEWDLHAVVRSCSTAISSGTNATATADDGLDNVASRNDTNPYSSYDNPLEEVYKEGCSQSVDDEQEQPSVFDHSLSIQSPTKKRKNQEKKKMVVELTQEELCNDTWAWRKYGQKPIKGSPFPRNYYKCSTTKACGARKQVEQSHMDPTIFIVSYSGEHIHPRPTHRSPLAGSTRSNKFTMPMPMPMPTHNNIPPITDDTAGHSPCADGL
Group IIe	AtL_chr10G0527.1	AlWRKY55	MDEVIDWEWNARANYFCPTIVVASSSYGGRATATTISTITTTNVRPSSSFVAATTNTLVPTVTTNQTTIMNNDQMMNGNVDWGHHTTGSGFCPIKASSSSFSSSPTTTPIITAITNPPTIPIYNCQKMNGVTNWDQNAMIQRFSPCITTSPSTFSTTITMSTTTPISAIALTIPVSIYNQQNLNLQGESSNQRYPMNLNNIEQLLQISNNPFNFPKRQNPPLSSKNWPILSLPILGKIPEPSNNQQQQKHLPPPQQNKLQEKQQSLSISECTNIRTQSTNKSKKRKTQTKRVYNMFPHEIDKDKCSWEKYGQTLVNDSPYPRVYHKCTTTNDCKARKHVQQNMSDPNILTVKYIGEHNHANYDGGNGYDNNDPSFSHVVSPAATVSSGKKI
Group IIe	AtL_chr10G0528.1	AlWRKY56	MFPHEIDKDKCSWEKYGQTLVNDSPYPRVYYKCTTTNDCKARKHVQQNMSKSDPNILTVKYIGEHNHANYDGGNGDDNNDPSFSHVVSSTATVSSGKKKI
Group IIe	AtL_chr10G0824.1	AlWRKY57	MEHGLMVDQEDHENSPENSEELPSSGMFNDTKTTSTSSPKRSRRSIQKRVVSVPIKEIEGSRLKGETNAPPSDSWAWRKYGQKPIKGSPYPRGYYRCSSSKGCPARKQVERSRADPTMVMVTYSCDHNHPWPASRNSNHRHNATVSPPAATTTESAVSNTDDQEAEDPPHLPEQSMGEPDEKFTSLEVGPGAPNFITTSDQYGWFSDLESTSSTMLESPMMGGDIVGDADMAMIFSVREEDESLFADLGELPECTTVFRRRGVINEEEHHRRACKLAPWCGTKG
Group IIe	AtL_chr10G1720.1	AlWRKY59	MDADWDLQAVVRGCCSAVSSYSTTTTTTTSAWPVDGYSQQNSSFDGENFMGFLPDLFLPRSDNSIEQLLMDLYNPIHFPPLHKPPPSPQSLPISPLSVLGGLQDPPYHHHHQQQKQFQAKQQPLGISRCTTSHAQNTTKFKKRKNQIKKVCQVPAEGSSSDLWSWRKYGQKPIKGSPYPRGYYKCSTSKGCLARKQVERNRSDPGMLIITYTGEHSHPVPTQRNSLAGSSRNKPTTSTSSDEDNRNKPTSSPPVSPTPSLSPATEKMDENERDDTDDDNNFDVSGVVIDENIFDGLDELVDSVTVDSFSDHHGTSKTAPPFPWLSNNVATTTTTAAGGS
Group III	AtL_chr01G2058.1	AlWRKY04	MSCFMLICYWKWLFIEKLTWFFSLVYQALGRSLQMNLNSSGNHHSKSNCLCNKSTKGTEHVKKLQIDLNMPASSNETEEHNIPNSDDEALSQYAGMEIRRSEYPRPVNGRPHNDDSDTKDSNHKDASRKKKSSSSSILKWKQQVKVSLEIGLEVPPNDGYMWRKYGQKEILNAKYPREYYRCTYRNTHGCCATKQVQRSSDDPSIFEITYLGKHTCPKISKTNHTSSATESAYGLINFSSTPEPASTTKRTSDASSATVTRNSFELSSWPLNHK
Group III	AtL_chr01G3249.1	AlWRKY06	MVPPSFFAHMPVLQVLDLSHTSIQSLPPSISKLCLLEEFILRECSLLIEVPTEIGALENLKLFDLEGTEIMYLPKEIGKLETLERLRVSLSTYADEYKDRNGIEHIIPRMMISKLTKLKELSISVNPEAEWWEVEVLEAIMGDLLVLLDLKTLKLCLPTTKALEQFLRLERYQIPIYSSLWNFRFVIGHCEQPPFYLQLDIEDNFLKLEKCVKYTNGEGYTDEIVELIRKARALYLRRHWTIEKLSVFDIRRLKYCLLMECNEMQTLVDQEDSYEDRNKATNDGEDAILGSLEYLSIHFMKKLERIWKGPIGRSSLSCLRILALHTCPELTSIFTECLLDNLQSLTELIVEDCPKVKSLVTLEDATSWCKVPFLRNLKKVSLLDLPELVSISSGVCITP…
Group III	AtL_chr04G2427.1	AlWRKY24	MTKKKKPEAKKTCYLALDSSYTPWTPTTHLEQQVQVWTAATHLEQHPRTPESRKNMKPKTCYTPWTTINIKNHLGQQLQAYKIRCILPWTALDRSYKYTNPSHRSQPWPKKYKLTKVSESEPGVGLEVPPNDGYMWRKYGQKEILNAKYPREYYRCTYRNTHGCCATKQVHRSSDDPSIFEITYLGKHTCPKISKSNHTSSATEAPYGLINFSSTPEPASTTKRTSDPSSATQSASTITRNSFELSSWPLNHK
Group III	AtL_chr04G4988.1	AlWRKY26	MEEIVSLIFHGSKLVKDLEETLPNIANQPHVLISSCDEISRVFGNARERLTLAVQDYGHHEPPPQMEVGGGSVPEWLTSSHAMDVGLREQLGHHQHHGLEAIVGQELGGGNVDAVATDVAHSSLQRPRRRKHEAHRRTLRIPAPRMGNTEIPPEDGYTWRKYGQKEILGSRFPRGYYRCTHQKLYNCLAKKQVQRLDNDPYTFEVTYRGDHTCIMSSTAPSMPPPPPLPEAMTTHSPPHHLPPTTSQQWLSIDIKQPLANLYNITHQSSMQMYKNQSNIGHEAGPSSPTRYADYHAVTDLIDTMFNSGSSSNNSMELIFSPNQEKKEDEKKIN
Group III	AtL_chr04G4990.1	AlWRKY27	MERNREKLVETLTRGRHSAMRLQDLLRRKVQDDGSVSVDDLVMKISQSFSRGLLVLNSCNSGEFCRVPVNPRQGLASSVDRVPEVYTGKKPAQAVKERRGCYKRRKTIDSWIEVSDTIKDGHTWRKYGQKLILDSKFPRCYFRCTHKHVHGCKALKQVQKMEDESNRFHVTYFGHHTCPSSNTLSYPKIVLDFKDSKKHQYLPSNPSSNTNIRIDLSLEQGLSDNVSSGNDAQSSPPLVWKEILNDDLNLFKKNDFSSDISFDDVLFS
Group III	AtL_chr04G4991.1	AlWRKY28	MLSEMERNKKKLVETLTRGRNSAMRLQDLLRLKVQDDGSVSVDDLVMKISQSFSRGLLVLNSCNSGEFCRVPVNPHQGFACSVDRAPEVYIGKKPAQAVKERRGCYKRRNTTESWIEVSDTIKDGHTWRKYGQKLIIGSKFPRCYFRCTHKHVHGCKALKQVQMLEDESNRFHVTYFGHHTCPSSNAFSKPKIVLDFKDSKKYQYLPSSLSTNTNICIDLSQEQEELPDNVSSANDAQLSPLLAWKEILNNDLNFFKKNDFSSDI
Group III	AtL_chr04G5001.1	AlWRKY29	MLSEMEKNTKRLTETLVRGRDSAKMLQSLLRRKENGGGSDSAYGPLVIEILGSLTVGLSILNSCDYGEFSGVPASPCSVDQKPEVNTGKKPAPAVKERRGCYKRRKTIDSRVKISHTTEDGYAWRKYGQKEILNSKFPRCYFRCTHKPVHGCKAQKQVQKLEDESNMFHITYFGHHTCPCPTTNAFSHSGVVLDFNDSKNHPYFPNSPSSLTNIHIDPSIKHEAESNAQSTDVSDNGSDSGFKRKITPIPFLGYQLCHMLSEMEKNTKRLTETLIRGRDSAKMLQSLLRRKENGGGSDSAYGPLVIEILGSLTVGLSILNSCDSDEFSGVPASPCSVDQKPEVNTGKKPAPEVKERRGCYKRRKTIDSRVNISHTTEDGYAWRKYGQKEILNSKFPRCY…
Group III	AtL_chr06G4798.1	AlWRKY39	MESSSWPESLPSNRMKAIEELTQGQPLIEKLRQMLRWPEEIKSSDLDPVDDVVGQILGVFDNTLSILNTSSFNQISAIRTGEIKSSRSWDNQKSEDSGGSVKTLPPLKTKRGSYKRRKNSWTSTKITSNLIDDGYAWRKYGQKGILNATHQRNYYRCTHKVDQGCQATKQVQKTEDKPPKYKITYHGHHTCKNLLRAPQIIYDSPNHSDSSIILNFETKGFTESKQADPCLPSMKNKPKEGFPSLGLRHNQADHYESWNLTAQVPSEPMSMMSSGLDHEDIISSDDVYSSTCSTHDYAIDDMLGSNDFGDFSFELCS
Group III	AtL_chr08G0648.1	AlWRKY43	MDSACIINELTQGMELAKQLKAILSSEASPQTKQGLIQGIISSYDRALLIVNWGDSGGQTQALSTPMLSQPESSVSIDECPQREDFNQPFDNQQEEKAMPTWRNQVRISTDNGLEGNSDDGHSWRKYGQKDILGAKFPRSYYRCTYRYVHNCMARKQVQRTDEDPTVFEITYRGKHSCNPATARSVASPQSPEKHEMKQNSHHHHQLPLPPKSGDMLSNLRENLRVSTSDLDATMPCPFSFPSASLGYVENYQQFHFSNETDNSFLQGYSPSFISPATSGSNYFTEWGNDFHHHDETNLSGMISATASATNSPLAFPTDQQDLSPNFPLNNSGFFF
Group III	AtL_chr08G1936.1	AlWRKY46	MDHKQAIESLNEGKEFAKQLQIHLHDPSSSHQSQQFLIDNILNSYHKSLSLLKGTESHLHAVSLESQVLFSQDSNDGFKDLGGKSRANEVKVRADMGFEEALDDGYSWRKFGQKEILGAKHPRGYYRCSYREVEGCLATKQIQRSDEDPNIFKMTYRGSHTCNPEIHTVSTSPSSPQQNKSLQCPEIFGCEVTTENINTPSFQFPATSNSNFIFPTLDTPFDTNVDVGFPFEQLELGNDFSFDNSIFFD
Group III	AtL_chr09G2953.1	AlWRKY50	MAETASPNKKRLIGELIRGRDSTKKLQNLLHRHDGSVSAQDLVMQILGSFSDSLSVLISFSDSCPLSATTFLGSPCSDDRTLDSAKTEKKPVKDRRGCYKRRKTEDSRVKIVYTIEDGYAWRKYGQKEILNAKFPRCYFRCTHKNEGCKALKQVQKLEDGSEMFHITYFGHHICQNEHKNTHMFSDSGDLSSFLLNFEDTKSNHSPSSPSTITNAHNTPSLEQEDDSNAQSNELIASSKHSQSSMALWKDIIGNFDSSHEDIFNNSASMGGVFKFDENVFF
Group III	AtL_chr10G1271.1	AlWRKY58	MYLALDSLGPQLQVHQSQSPIPTMAQEVEAVSENEPGVGLEVPPNDGYMWRKYGQKEILNAKYPREYYRCTYRNTHGCCATKQVHRSSDDPSIFEITYLGKHTCPKILKSNHTSSATEAPYGLINFSSTPEPASTTKRTSDPSSATQSASTITRNSFELSSWPLNHK
Group III	AtL_chr11G1180.1	AlWRKY62	MKNSSIFSELNFLNPSEDFCTDFRVRVRESTCEIQKKQSTVDISVKHDSYHQQLANKLKNHLDTTMPAQTCEFLVAEILSSYEKALSMLKWGSGFDEVPSSFVEISPRTEVSDPADSPHHCNKNVFKKRKTMAKWSEQVKVCSGTMVEGPLSDGYSWRKYGQKDILGANHPRAYYRCTHRNVQGCLATKQVQRSDKDSSVFEVTYRGRHTCIQSTQLSKVLEKKPKKEEETIQDFKPKQQMHLDHGFSFKGVNTSDEGLFPSFSFPSTPIETKNLENLVYLGCDTTSFITLDHNLQSSDSDLRSAMHSTIFFLMTNVNVVRFQGILPTNKIVTFNVSSINILEL
Group III	AtL_chr11G1667.1	AlWRKY63	MYLALDNLGPQLQVHQSQSPIPAMAQEVEAVSESEPGVGLEVPPNDGYMWRKYGQKEILNAKYPREYYRCTYRNTHGCCATKQVHRSSDDPSIFEITYLGKHTCPKISKSNHTSSATEAPYGLINFSSTPEPASTTKRTSDPSSATQSASAITRNSFELSSWPLNHK
Group III	AtL_chr12G1801.1	AlWRKY65	MDSACVFEQKTVIHELTQGIQMAKQLRANLDSAEARDFLIHKILSSYENALSVLKTDDSATARMPWPSSLPPPTLSESSGSPQSGQFEFDQPFIDQQGQNVVSKKRKASTAWEDQVRICSDIGLEGNTNDGYSWRKYGQKDILGAKFPRSYYRCTYRKAQNCLATKQVQRTDEDPTVFEIAYKGKHTCNLGAQSGPPPPPSPVKHEIKPTHHHHHQPSSSNPSEMLSNLRSNLSVNTLDSSFSFPSTPFGFLEDYEQLDFPNHFDAELLQGYSPPFISESNYLTDWGSLNFPTDLQM

## Sheet: Table S3-List of the motifs of 
Table S3 List of the motifs of AlWRKY proteins.
Motif	Length(aa)	Sequence
1	19	SDDGYSWRKYGQKPIKGSP
2	15	YPRSYYRCTHANCCV
3	15	DPSILIITYEGKHNH
4	8	RKQVZRSS
5	17	DDGYRWRKYGQKVVKGN
6	29	TIPPGLSPTSLLDSPVFLSNSQASPSPTT
7	28	KKIVERSHTGSITEIVYKGIHFHPKPEP
8	21	PLPPGATAMASTTSAAASMLL
9	28	ENKKLRETLTRGRDNYNSLQNLLRDYMQ
10	20	VVKPIREPRVVVQTKSEIDI

## Sheet: Table S4-Prediction of promoter
Table S4 Prediction of promoter cis-regulatory elements.
Gene Name	Cis-regulatory elements	Cis-acting element sequence	Function
AlWRKY01	ATCT-motif	AATCTAATCC	part of a conserved DNA module involved in light responsiveness
AlWRKY01	CGTCA-motif	CGTCA	cis-acting regulatory element involved in the MeJA-responsiveness
AlWRKY01	CGTCA-motif	CGTCA	cis-acting regulatory element involved in the MeJA-responsiveness
AlWRKY01	CGTCA-motif	CGTCA	cis-acting regulatory element involved in the MeJA-responsiveness
AlWRKY01	GC-motif	CCCCCG	enhancer-like element involved in anoxic specific inducibility
AlWRKY01	TGACG-motif	TGACG	cis-acting regulatory element involved in the MeJA-responsiveness
AlWRKY01	TGACG-motif	TGACG	cis-acting regulatory element involved in the MeJA-responsiveness
AlWRKY01	TGACG-motif	TGACG	cis-acting regulatory element involved in the MeJA-responsiveness
AlWRKY01	TCA-element	CCATCTTTTT	cis-acting element involved in salicylic acid responsiveness
AlWRKY01	ABRE	AACCCGG	cis-acting element involved in the abscisic acid responsiveness
AlWRKY01	ABRE	ACGTG	cis-acting element involved in the abscisic acid responsiveness
AlWRKY01	ABRE	ACGTG	cis-acting element involved in the abscisic acid responsiveness
AlWRKY01	P-box	CCTTTTG	gibberellin-responsive element
AlWRKY01	ARE	AAACCA	cis-acting regulatory element essential for the anaerobic induction
AlWRKY01	ARE	AAACCA	cis-acting regulatory element essential for the anaerobic induction
AlWRKY01	ARE	AAACCA	cis-acting regulatory element essential for the anaerobic induction
AlWRKY01	ARE	AAACCA	cis-acting regulatory element essential for the anaerobic induction
AlWRKY01	ARE	AAACCA	cis-acting regulatory element essential for the anaerobic induction
AlWRKY01	ARE	AAACCA	cis-acting regulatory element essential for the anaerobic induction
AlWRKY01	LTR	CCGAAA	cis-acting element involved in low-temperature responsiveness
AlWRKY01	LTR	CCGAAA	cis-acting element involved in low-temperature responsiveness
AlWRKY01	LTR	CCGAAA	cis-acting element involved in low-temperature responsiveness
AlWRKY01	LTR	CCGAAA	cis-acting element involved in low-temperature responsiveness
AlWRKY01	LTR	CCGAAA	cis-acting element involved in low-temperature responsiveness
AlWRKY02	TGACG-motif	TGACG	cis-acting regulatory element involved in the MeJA-responsiveness
AlWRKY02	TGACG-motif	TGACG	cis-acting regulatory element involved in the MeJA-responsiveness
AlWRKY02	LTR	CCGAAA	cis-acting element involved in low-temperature responsiveness
AlWRKY02	LTR	CCGAAA	cis-acting element involved in low-temperature responsiveness
AlWRKY02	ABRE	ACGTG	cis-acting element involved in the abscisic acid responsiveness
AlWRKY02	ABRE	CACGTG	cis-acting element involved in the abscisic acid responsiveness
AlWRKY02	ABRE	ACGTG	cis-acting element involved in the abscisic acid responsiveness
AlWRKY02	TCA-element	CCATCTTTTT	cis-acting element involved in salicylic acid responsiveness
AlWRKY02	ARE	AAACCA	cis-acting regulatory element essential for the anaerobic induction
AlWRKY02	P-box	CCTTTTG	gibberellin-responsive element
AlWRKY02	GARE-motif	TCTGTTG	gibberellin-responsive element
AlWRKY02	MBS	CAACTG	MYB binding site involved in drought-inducibility
AlWRKY02	TGA-element	AACGAC	auxin-responsive element
AlWRKY02	CGTCA-motif	CGTCA	cis-acting regulatory element involved in the MeJA-responsiveness
AlWRKY02	CGTCA-motif	CGTCA	cis-acting regulatory element involved in the MeJA-responsiveness
AlWRKY03	TGACG-motif	TGACG	cis-acting regulatory element involved in the MeJA-responsiveness
AlWRKY03	TGACG-motif	TGACG	cis-acting regulatory element involved in the MeJA-responsiveness
AlWRKY03	TGACG-motif	TGACG	cis-acting regulatory element involved in the MeJA-responsiveness
AlWRKY03	ABRE	ACGTG	cis-acting element involved in the abscisic acid responsiveness
AlWRKY03	ABRE	ACGTG	cis-acting element involved in the abscisic acid responsiveness
AlWRKY03	ABRE	ACGTG	cis-acting element involved in the abscisic acid responsiveness
AlWRKY03	ARE	AAACCA	cis-acting regulatory element essential for the anaerobic induction
AlWRKY03	CGTCA-motif	CGTCA	cis-acting regulatory element involved in the MeJA-responsiveness
AlWRKY03	CGTCA-motif	CGTCA	cis-acting regulatory element involved in the MeJA-responsiveness
AlWRKY03	CGTCA-motif	CGTCA	cis-acting regulatory element involved in the MeJA-responsiveness
AlWRKY03	MBS	CAACTG	MYB binding site involved in drought-inducibility
AlWRKY03	TC-rich repeats	GTTTTCTTAC	cis-acting element involved in defense and stress responsiveness
AlWRKY04	TGACG-motif	TGACG	cis-acting regulatory element involved in the MeJA-responsiveness
AlWRKY04	TGACG-motif	TGACG	cis-acting regulatory element involved in the MeJA-responsiveness
AlWRKY04	TGACG-motif	TGACG	cis-acting regulatory element involved in the MeJA-responsiveness
AlWRKY04	ABRE	CACGTG	cis-acting element involved in the abscisic acid responsiveness
AlWRKY04	ABRE	ACGTG	cis-acting element involved in the abscisic acid responsiveness
AlWRKY04	P-box	CCTTTTG	gibberellin-responsive element
AlWRKY04	ARE	AAACCA	cis-acting regulatory element essential for the anaerobic induction
AlWRKY04	LTR	CCGAAA	cis-acting element involved in low-temperature responsiveness
AlWRKY04	CGTCA-motif	CGTCA	cis-acting regulatory element involved in the MeJA-responsiveness
AlWRKY04	CGTCA-motif	CGTCA	cis-acting regulatory element involved in the MeJA-responsiveness
AlWRKY04	CGTCA-motif	CGTCA	cis-acting regulatory element involved in the MeJA-responsiveness
AlWRKY04	GARE-motif	TCTGTTG	gibberellin-responsive element
AlWRKY04	GC-motif	CCCCCG	enhancer-like element involved in anoxic specific inducibility
AlWRKY05	ARE	AAACCA	cis-acting regulatory element essential for the anaerobic induction
AlWRKY05	ARE	AAACCA	cis-acting regulatory element essential for the anaerobic induction
AlWRKY05	ARE	AAACCA	cis-acting regulatory element essential for the anaerobic induction
AlWRKY05	ARE	AAACCA	cis-acting regulatory element essential for the anaerobic induction
AlWRKY05	TCA-element	CCATCTTTTT	cis-acting element involved in salicylic acid responsiveness
AlWRKY05	ABRE	ACGTG	cis-acting element involved in the abscisic acid responsiveness
AlWRKY05	ABRE	CACGTG	cis-acting element involved in the abscisic acid responsiveness
AlWRKY05	ABRE	ACGTG	cis-acting element involved in the abscisic acid responsiveness
AlWRKY05	ABRE	ACGTG	cis-acting element involved in the abscisic acid responsiveness
AlWRKY05	LTR	CCGAAA	cis-acting element involved in low-temperature responsiveness
AlWRKY05	TGACG-motif	TGACG	cis-acting regulatory element involved in the MeJA-responsiveness
AlWRKY05	TGACG-motif	TGACG	cis-acting regulatory element involved in the MeJA-responsiveness
AlWRKY05	TGACG-motif	TGACG	cis-acting regulatory element involved in the MeJA-responsiveness
AlWRKY05	TGACG-motif	TGACG	cis-acting regulatory element involved in the MeJA-responsiveness
AlWRKY05	CGTCA-motif	CGTCA	cis-acting regulatory element involved in the MeJA-responsiveness
AlWRKY05	CGTCA-motif	CGTCA	cis-acting regulatory element involved in the MeJA-responsiveness
AlWRKY05	CGTCA-motif	CGTCA	cis-acting regulatory element involved in the MeJA-responsiveness
AlWRKY05	CGTCA-motif	CGTCA	cis-acting regulatory element involved in the MeJA-responsiveness
AlWRKY05	TGA-element	AACGAC	auxin-responsive element
AlWRKY05	TGA-element	AACGAC	auxin-responsive element
AlWRKY05	TGA-element	AACGAC	auxin-responsive element
AlWRKY06	ARE	AAACCA	cis-acting regulatory element essential for the anaerobic induction
AlWRKY06	TCA-element	TCAGAAGAGG	cis-acting element involved in salicylic acid responsiveness
AlWRKY06	ABRE	ACGTG	cis-acting element involved in the abscisic acid responsiveness
AlWRKY06	ABRE	CACGTG	cis-acting element involved in the abscisic acid responsiveness
AlWRKY06	ABRE	ACGTG	cis-acting element involved in the abscisic acid responsiveness
AlWRKY06	ABRE	ACGTG	cis-acting element involved in the abscisic acid responsiveness
AlWRKY06	TC-rich repeats	ATTCTCTAAC	cis-acting element involved in defense and stress responsiveness
AlWRKY06	AuxRR-core	GGTCCAT	cis-acting regulatory element involved in auxin responsiveness
AlWRKY06	GARE-motif	TCTGTTG	gibberellin-responsive element
AlWRKY07	TATC-box	TATCCCA	cis-acting element involved in gibberellin-responsiveness
AlWRKY07	ABRE	ACGTG	cis-acting element involved in the abscisic acid responsiveness
AlWRKY07	ARE	AAACCA	cis-acting regulatory element essential for the anaerobic induction
AlWRKY07	ARE	AAACCA	cis-acting regulatory element essential for the anaerobic induction
AlWRKY07	TGACG-motif	TGACG	cis-acting regulatory element involved in the MeJA-responsiveness
AlWRKY07	CGTCA-motif	CGTCA	cis-acting regulatory element involved in the MeJA-responsiveness
AlWRKY07	GC-motif	CCCCCG	enhancer-like element involved in anoxic specific inducibility
AlWRKY08	CGTCA-motif	CGTCA	cis-acting regulatory element involved in the MeJA-responsiveness
AlWRKY08	CGTCA-motif	CGTCA	cis-acting regulatory element involved in the MeJA-responsiveness
AlWRKY08	TC-rich repeats	ATTCTCTAAC	cis-acting element involved in defense and stress responsiveness
AlWRKY08	TC-rich repeats	GTTTTCTTAC	cis-acting element involved in defense and stress responsiveness
AlWRKY08	MBS	CAACTG	MYB binding site involved in drought-inducibility
AlWRKY08	P-box	CCTTTTG	gibberellin-responsive element
AlWRKY08	ARE	AAACCA	cis-acting regulatory element essential for the anaerobic induction
AlWRKY08	ARE	AAACCA	cis-acting regulatory element essential for the anaerobic induction
AlWRKY08	ARE	AAACCA	cis-acting regulatory element essential for the anaerobic induction
AlWRKY08	ARE	AAACCA	cis-acting regulatory element essential for the anaerobic induction
AlWRKY08	ARE	AAACCA	cis-acting regulatory element essential for the anaerobic induction
AlWRKY08	ARE	AAACCA	cis-acting regulatory element essential for the anaerobic induction
AlWRKY08	ABRE	ACGTG	cis-acting element involved in the abscisic acid responsiveness
AlWRKY08	ABRE	ACGTG	cis-acting element involved in the abscisic acid responsiveness
AlWRKY08	ABRE	ACGTG	cis-acting element involved in the abscisic acid responsiveness
AlWRKY08	TGACG-motif	TGACG	cis-acting regulatory element involved in the MeJA-responsiveness
AlWRKY08	TGACG-motif	TGACG	cis-acting regulatory element involved in the MeJA-responsiveness
AlWRKY09	CGTCA-motif	CGTCA	cis-acting regulatory element involved in the MeJA-responsiveness
AlWRKY09	TGA-element	AACGAC	auxin-responsive element
AlWRKY09	TGA-element	AACGAC	auxin-responsive element
AlWRKY09	GC-motif	CCCCCG	enhancer-like element involved in anoxic specific inducibility
AlWRKY09	P-box	CCTTTTG	gibberellin-responsive element
AlWRKY09	P-box	CCTTTTG	gibberellin-responsive element
AlWRKY09	ARE	AAACCA	cis-acting regulatory element essential for the anaerobic induction
AlWRKY09	ABRE	CACGTG	cis-acting element involved in the abscisic acid responsiveness
AlWRKY09	ABRE	ACGTG	cis-acting element involved in the abscisic acid responsiveness
AlWRKY09	TCA-element	CCATCTTTTT	cis-acting element involved in salicylic acid responsiveness
AlWRKY09	LTR	CCGAAA	cis-acting element involved in low-temperature responsiveness
AlWRKY09	LTR	CCGAAA	cis-acting element involved in low-temperature responsiveness
AlWRKY09	TGACG-motif	TGACG	cis-acting regulatory element involved in the MeJA-responsiveness
AlWRKY10	TGACG-motif	TGACG	cis-acting regulatory element involved in the MeJA-responsiveness
AlWRKY10	TGACG-motif	TGACG	cis-acting regulatory element involved in the MeJA-responsiveness
AlWRKY10	ARE	AAACCA	cis-acting regulatory element essential for the anaerobic induction
AlWRKY10	ARE	AAACCA	cis-acting regulatory element essential for the anaerobic induction
AlWRKY10	ABRE	ACGTG	cis-acting element involved in the abscisic acid responsiveness
AlWRKY10	ABRE	ACGTG	cis-acting element involved in the abscisic acid responsiveness
AlWRKY10	CGTCA-motif	CGTCA	cis-acting regulatory element involved in the MeJA-responsiveness
AlWRKY10	CGTCA-motif	CGTCA	cis-acting regulatory element involved in the MeJA-responsiveness
AlWRKY11	TGACG-motif	TGACG	cis-acting regulatory element involved in the MeJA-responsiveness
AlWRKY11	ARE	AAACCA	cis-acting regulatory element essential for the anaerobic induction
AlWRKY11	ARE	AAACCA	cis-acting regulatory element essential for the anaerobic induction
AlWRKY11	ARE	AAACCA	cis-acting regulatory element essential for the anaerobic induction
AlWRKY11	ARE	AAACCA	cis-acting regulatory element essential for the anaerobic induction
AlWRKY11	ARE	AAACCA	cis-acting regulatory element essential for the anaerobic induction
AlWRKY11	TATC-box	TATCCCA	cis-acting element involved in gibberellin-responsiveness
AlWRKY11	ABRE	ACGTG	cis-acting element involved in the abscisic acid responsiveness
AlWRKY11	ABRE	ACGTG	cis-acting element involved in the abscisic acid responsiveness
AlWRKY11	ABRE	ACGTG	cis-acting element involved in the abscisic acid responsiveness
AlWRKY11	ABRE	ACGTG	cis-acting element involved in the abscisic acid responsiveness
AlWRKY11	LTR	CCGAAA	cis-acting element involved in low-temperature responsiveness
AlWRKY11	LTR	CCGAAA	cis-acting element involved in low-temperature responsiveness
AlWRKY11	CGTCA-motif	CGTCA	cis-acting regulatory element involved in the MeJA-responsiveness
AlWRKY11	TC-rich repeats	GTTTTCTTAC	cis-acting element involved in defense and stress responsiveness
AlWRKY11	TGA-element	AACGAC	auxin-responsive element
AlWRKY12	LTR	CCGAAA	cis-acting element involved in low-temperature responsiveness
AlWRKY12	LTR	CCGAAA	cis-acting element involved in low-temperature responsiveness
AlWRKY12	LTR	CCGAAA	cis-acting element involved in low-temperature responsiveness
AlWRKY12	LTR	CCGAAA	cis-acting element involved in low-temperature responsiveness
AlWRKY12	LTR	CCGAAA	cis-acting element involved in low-temperature responsiveness
AlWRKY12	LTR	CCGAAA	cis-acting element involved in low-temperature responsiveness
AlWRKY12	ABRE	ACGTG	cis-acting element involved in the abscisic acid responsiveness
AlWRKY12	TATC-box	TATCCCA	cis-acting element involved in gibberellin-responsiveness
AlWRKY12	P-box	CCTTTTG	gibberellin-responsive element
AlWRKY12	ARE	AAACCA	cis-acting regulatory element essential for the anaerobic induction
AlWRKY12	ARE	AAACCA	cis-acting regulatory element essential for the anaerobic induction
AlWRKY12	ARE	AAACCA	cis-acting regulatory element essential for the anaerobic induction
AlWRKY12	TGACG-motif	TGACG	cis-acting regulatory element involved in the MeJA-responsiveness
AlWRKY12	TGACG-motif	TGACG	cis-acting regulatory element involved in the MeJA-responsiveness
AlWRKY12	TGACG-motif	TGACG	cis-acting regulatory element involved in the MeJA-responsiveness
AlWRKY12	TGACG-motif	TGACG	cis-acting regulatory element involved in the MeJA-responsiveness
AlWRKY12	MBS	CAACTG	MYB binding site involved in drought-inducibility
AlWRKY12	MBS	CAACTG	MYB binding site involved in drought-inducibility
AlWRKY12	TGA-element	AACGAC	auxin-responsive element
AlWRKY12	TGA-element	AACGAC	auxin-responsive element
AlWRKY12	TC-rich repeats	GTTTTCTTAC	cis-acting element involved in defense and stress responsiveness
AlWRKY12	GC-motif	CCCCCG	enhancer-like element involved in anoxic specific inducibility
AlWRKY12	GC-motif	CCCCCG	enhancer-like element involved in anoxic specific inducibility
AlWRKY12	CGTCA-motif	CGTCA	cis-acting regulatory element involved in the MeJA-responsiveness
AlWRKY12	CGTCA-motif	CGTCA	cis-acting regulatory element involved in the MeJA-responsiveness
AlWRKY12	CGTCA-motif	CGTCA	cis-acting regulatory element involved in the MeJA-responsiveness
AlWRKY12	CGTCA-motif	CGTCA	cis-acting regulatory element involved in the MeJA-responsiveness
AlWRKY13	ARE	AAACCA	cis-acting regulatory element essential for the anaerobic induction
AlWRKY13	ARE	AAACCA	cis-acting regulatory element essential for the anaerobic induction
AlWRKY13	ARE	AAACCA	cis-acting regulatory element essential for the anaerobic induction
AlWRKY13	ARE	AAACCA	cis-acting regulatory element essential for the anaerobic induction
AlWRKY13	ARE	AAACCA	cis-acting regulatory element essential for the anaerobic induction
AlWRKY13	ARE	AAACCA	cis-acting regulatory element essential for the anaerobic induction
AlWRKY13	TCA-element	CCATCTTTTT	cis-acting element involved in salicylic acid responsiveness
AlWRKY13	ABRE	ACGTG	cis-acting element involved in the abscisic acid responsiveness
AlWRKY13	TGACG-motif	TGACG	cis-acting regulatory element involved in the MeJA-responsiveness
AlWRKY13	TGACG-motif	TGACG	cis-acting regulatory element involved in the MeJA-responsiveness
AlWRKY13	TGACG-motif	TGACG	cis-acting regulatory element involved in the MeJA-responsiveness
AlWRKY13	CGTCA-motif	CGTCA	cis-acting regulatory element involved in the MeJA-responsiveness
AlWRKY13	CGTCA-motif	CGTCA	cis-acting regulatory element involved in the MeJA-responsiveness
AlWRKY13	CGTCA-motif	CGTCA	cis-acting regulatory element involved in the MeJA-responsiveness
AlWRKY13	TGA-element	AACGAC	auxin-responsive element
AlWRKY14	AuxRR-core	GGTCCAT	cis-acting regulatory element involved in auxin responsiveness
AlWRKY14	GARE-motif	TCTGTTG	gibberellin-responsive element
AlWRKY14	CGTCA-motif	CGTCA	cis-acting regulatory element involved in the MeJA-responsiveness
AlWRKY14	CGTCA-motif	CGTCA	cis-acting regulatory element involved in the MeJA-responsiveness
AlWRKY14	CGTCA-motif	CGTCA	cis-acting regulatory element involved in the MeJA-responsiveness
AlWRKY14	ABRE	ACGTG	cis-acting element involved in the abscisic acid responsiveness
AlWRKY14	ARE	AAACCA	cis-acting regulatory element essential for the anaerobic induction
AlWRKY14	ARE	AAACCA	cis-acting regulatory element essential for the anaerobic induction
AlWRKY14	P-box	CCTTTTG	gibberellin-responsive element
AlWRKY14	TGACG-motif	TGACG	cis-acting regulatory element involved in the MeJA-responsiveness
AlWRKY14	TGACG-motif	TGACG	cis-acting regulatory element involved in the MeJA-responsiveness
AlWRKY14	TGACG-motif	TGACG	cis-acting regulatory element involved in the MeJA-responsiveness
AlWRKY15	TC-rich repeats	GTTTTCTTAC	cis-acting element involved in defense and stress responsiveness
AlWRKY15	TC-rich repeats	ATTCTCTAAC	cis-acting element involved in defense and stress responsiveness
AlWRKY15	TGA-element	AACGAC	auxin-responsive element
AlWRKY15	CGTCA-motif	CGTCA	cis-acting regulatory element involved in the MeJA-responsiveness
AlWRKY15	ARE	AAACCA	cis-acting regulatory element essential for the anaerobic induction
AlWRKY15	ARE	AAACCA	cis-acting regulatory element essential for the anaerobic induction
AlWRKY15	ABRE	ACGTG	cis-acting element involved in the abscisic acid responsiveness
AlWRKY15	TGACG-motif	TGACG	cis-acting regulatory element involved in the MeJA-responsiveness
AlWRKY16	CGTCA-motif	CGTCA	cis-acting regulatory element involved in the MeJA-responsiveness
AlWRKY16	TGA-element	AACGAC	auxin-responsive element
AlWRKY16	TC-rich repeats	GTTTTCTTAC	cis-acting element involved in defense and stress responsiveness
AlWRKY16	TCA-element	CCATCTTTTT	cis-acting element involved in salicylic acid responsiveness
AlWRKY16	TCA-element	CCATCTTTTT	cis-acting element involved in salicylic acid responsiveness
AlWRKY16	ABRE	ACGTG	cis-acting element involved in the abscisic acid responsiveness
AlWRKY16	ABRE	ACGTG	cis-acting element involved in the abscisic acid responsiveness
AlWRKY16	LTR	CCGAAA	cis-acting element involved in low-temperature responsiveness
AlWRKY16	TGACG-motif	TGACG	cis-acting regulatory element involved in the MeJA-responsiveness
AlWRKY17	TC-rich repeats	GTTTTCTTAC	cis-acting element involved in defense and stress responsiveness
AlWRKY17	TGA-element	AACGAC	auxin-responsive element
AlWRKY17	CGTCA-motif	CGTCA	cis-acting regulatory element involved in the MeJA-responsiveness
AlWRKY17	TGACG-motif	TGACG	cis-acting regulatory element involved in the MeJA-responsiveness
AlWRKY17	P-box	CCTTTTG	gibberellin-responsive element
AlWRKY17	ARE	AAACCA	cis-acting regulatory element essential for the anaerobic induction
AlWRKY17	ABRE	ACGTG	cis-acting element involved in the abscisic acid responsiveness
AlWRKY17	ABRE	ACGTG	cis-acting element involved in the abscisic acid responsiveness
AlWRKY18	ARE	AAACCA	cis-acting regulatory element essential for the anaerobic induction
AlWRKY18	ARE	AAACCA	cis-acting regulatory element essential for the anaerobic induction
AlWRKY18	ARE	AAACCA	cis-acting regulatory element essential for the anaerobic induction
AlWRKY18	ARE	AAACCA	cis-acting regulatory element essential for the anaerobic induction
AlWRKY18	ARE	AAACCA	cis-acting regulatory element essential for the anaerobic induction
AlWRKY18	ABRE	ACGTG	cis-acting element involved in the abscisic acid responsiveness
AlWRKY18	ABRE	ACGTG	cis-acting element involved in the abscisic acid responsiveness
AlWRKY18	TGACG-motif	TGACG	cis-acting regulatory element involved in the MeJA-responsiveness
AlWRKY18	TGACG-motif	TGACG	cis-acting regulatory element involved in the MeJA-responsiveness
AlWRKY18	CGTCA-motif	CGTCA	cis-acting regulatory element involved in the MeJA-responsiveness
AlWRKY18	CGTCA-motif	CGTCA	cis-acting regulatory element involved in the MeJA-responsiveness
AlWRKY18	TC-rich repeats	ATTCTCTAAC	cis-acting element involved in defense and stress responsiveness
AlWRKY18	AuxRR-core	GGTCCAT	cis-acting regulatory element involved in auxin responsiveness
AlWRKY18	AuxRR-core	GGTCCAT	cis-acting regulatory element involved in auxin responsiveness
AlWRKY18	AuxRR-core	GGTCCAT	cis-acting regulatory element involved in auxin responsiveness
AlWRKY19	TGA-element	AACGAC	auxin-responsive element
AlWRKY19	LTR	CCGAAA	cis-acting element involved in low-temperature responsiveness
AlWRKY19	TCA-element	CCATCTTTTT	cis-acting element involved in salicylic acid responsiveness
AlWRKY19	TCA-element	TCAGAAGAGG	cis-acting element involved in salicylic acid responsiveness
AlWRKY19	ABRE	ACGTG	cis-acting element involved in the abscisic acid responsiveness
AlWRKY19	ABRE	CACGTG	cis-acting element involved in the abscisic acid responsiveness
AlWRKY19	ABRE	ACGTG	cis-acting element involved in the abscisic acid responsiveness
AlWRKY19	ARE	AAACCA	cis-acting regulatory element essential for the anaerobic induction
AlWRKY19	ARE	AAACCA	cis-acting regulatory element essential for the anaerobic induction
AlWRKY20	TGACG-motif	TGACG	cis-acting regulatory element involved in the MeJA-responsiveness
AlWRKY20	MRE	AACCTAA	MYB binding site involved in light responsiveness
AlWRKY20	MRE	AACCTAA	MYB binding site involved in light responsiveness
AlWRKY20	ABRE	GCCGCGTGGC	cis-acting element involved in the abscisic acid responsiveness
AlWRKY20	ABRE	ACGTG	cis-acting element involved in the abscisic acid responsiveness
AlWRKY20	P-box	CCTTTTG	gibberellin-responsive element
AlWRKY20	P-box	CCTTTTG	gibberellin-responsive element
AlWRKY20	ARE	AAACCA	cis-acting regulatory element essential for the anaerobic induction
AlWRKY20	ARE	AAACCA	cis-acting regulatory element essential for the anaerobic induction
AlWRKY20	CGTCA-motif	CGTCA	cis-acting regulatory element involved in the MeJA-responsiveness
AlWRKY21	TGA-element	AACGAC	auxin-responsive element
AlWRKY21	CAAT-box	CAAAT	common cis-acting element in promoter and enhancer regions
AlWRKY21	CAAT-box	CAAAT	common cis-acting element in promoter and enhancer regions
AlWRKY21	CAAT-box	CAAAT	common cis-acting element in promoter and enhancer regions
AlWRKY21	CAAT-box	CCAAT	common cis-acting element in promoter and enhancer regions
AlWRKY21	CAAT-box	CAAAT	common cis-acting element in promoter and enhancer regions
AlWRKY21	CAAT-box	CAAAT	common cis-acting element in promoter and enhancer regions
AlWRKY21	CAAT-box	CAAAT	common cis-acting element in promoter and enhancer regions
AlWRKY21	CAAT-box	CCAAT	common cis-acting element in promoter and enhancer regions
AlWRKY21	CAAT-box	CAAAT	common cis-acting element in promoter and enhancer regions
AlWRKY21	CAAT-box	CCAAT	common cis-acting element in promoter and enhancer regions
AlWRKY21	CAAT-box	CCAAT	common cis-acting element in promoter and enhancer regions
AlWRKY21	P-box	CCTTTTG	gibberellin-responsive element
AlWRKY21	P-box	CCTTTTG	gibberellin-responsive element
AlWRKY21	P-box	CCTTTTG	gibberellin-responsive element
AlWRKY21	ARE	AAACCA	cis-acting regulatory element essential for the anaerobic induction
AlWRKY21	ABRE	CACGTG	cis-acting element involved in the abscisic acid responsiveness
AlWRKY21	ABRE	ACGTG	cis-acting element involved in the abscisic acid responsiveness
AlWRKY21	ABRE	GCCGCGTGGC	cis-acting element involved in the abscisic acid responsiveness
AlWRKY21	ABRE	CACGTG	cis-acting element involved in the abscisic acid responsiveness
AlWRKY21	ABRE	ACGTG	cis-acting element involved in the abscisic acid responsiveness
AlWRKY21	TGACG-motif	TGACG	cis-acting regulatory element involved in the MeJA-responsiveness
AlWRKY21	TGACG-motif	TGACG	cis-acting regulatory element involved in the MeJA-responsiveness
AlWRKY21	TGACG-motif	TGACG	cis-acting regulatory element involved in the MeJA-responsiveness
AlWRKY21	TGACG-motif	TGACG	cis-acting regulatory element involved in the MeJA-responsiveness
AlWRKY22	CAAT-box	CCAAT	common cis-acting element in promoter and enhancer regions
AlWRKY22	CAAT-box	CAAAT	common cis-acting element in promoter and enhancer regions
AlWRKY22	CAAT-box	CAAAT	common cis-acting element in promoter and enhancer regions
AlWRKY22	CAAT-box	CCAAT	common cis-acting element in promoter and enhancer regions
AlWRKY22	CAAT-box	CAAAT	common cis-acting element in promoter and enhancer regions
AlWRKY22	CAAT-box	CCAAT	common cis-acting element in promoter and enhancer regions
AlWRKY22	CAAT-box	CAAAT	common cis-acting element in promoter and enhancer regions
AlWRKY22	CAAT-box	CAAAT	common cis-acting element in promoter and enhancer regions
AlWRKY22	CAAT-box	CCAAT	common cis-acting element in promoter and enhancer regions
AlWRKY22	CAAT-box	CCAAT	common cis-acting element in promoter and enhancer regions
AlWRKY22	CAAT-box	CCCAATTT	common cis-acting element in promoter and enhancer regions
AlWRKY22	CAAT-box	CCAAT	common cis-acting element in promoter and enhancer regions
AlWRKY22	CAAT-box	CAAAT	common cis-acting element in promoter and enhancer regions
AlWRKY22	CAAT-box	CAAAT	common cis-acting element in promoter and enhancer regions
AlWRKY22	TC-rich repeats	ATTCTCTAAC	cis-acting element involved in defense and stress responsiveness
AlWRKY22	MBS	CAACTG	MYB binding site involved in drought-inducibility
AlWRKY22	MBS	CAACTG	MYB binding site involved in drought-inducibility
AlWRKY22	CGTCA-motif	CGTCA	cis-acting regulatory element involved in the MeJA-responsiveness
AlWRKY22	TGACG-motif	TGACG	cis-acting regulatory element involved in the MeJA-responsiveness
AlWRKY22	LTR	CCGAAA	cis-acting element involved in low-temperature responsiveness
AlWRKY22	ARE	AAACCA	cis-acting regulatory element essential for the anaerobic induction
AlWRKY22	ARE	AAACCA	cis-acting regulatory element essential for the anaerobic induction
AlWRKY22	P-box	CCTTTTG	gibberellin-responsive element
AlWRKY22	P-box	CCTTTTG	gibberellin-responsive element
AlWRKY22	TCA-element	TCAGAAGAGG	cis-acting element involved in salicylic acid responsiveness
AlWRKY22	TCA-element	CCATCTTTTT	cis-acting element involved in salicylic acid responsiveness
AlWRKY22	ABRE	GACACGTGGC	cis-acting element involved in the abscisic acid responsiveness
AlWRKY22	ABRE	ACGTG	cis-acting element involved in the abscisic acid responsiveness
AlWRKY23	CAAT-box	CAAAT	common cis-acting element in promoter and enhancer regions
AlWRKY23	CAAT-box	CCAAT	common cis-acting element in promoter and enhancer regions
AlWRKY23	CAAT-box	CAAAT	common cis-acting element in promoter and enhancer regions
AlWRKY23	CAAT-box	CAAAT	common cis-acting element in promoter and enhancer regions
AlWRKY23	CAAT-box	CAAAT	common cis-acting element in promoter and enhancer regions
AlWRKY23	CAAT-box	CAAAT	common cis-acting element in promoter and enhancer regions
AlWRKY23	CAAT-box	CCAAT	common cis-acting element in promoter and enhancer regions
AlWRKY23	CAAT-box	CCAAT	common cis-acting element in promoter and enhancer regions
AlWRKY23	CAAT-box	CCCAATTT	common cis-acting element in promoter and enhancer regions
AlWRKY23	CAAT-box	CCAAT	common cis-acting element in promoter and enhancer regions
AlWRKY23	CAAT-box	CCAAT	common cis-acting element in promoter and enhancer regions
AlWRKY23	CAAT-box	CCAAT	common cis-acting element in promoter and enhancer regions
AlWRKY23	CAAT-box	CAAAT	common cis-acting element in promoter and enhancer regions
AlWRKY23	CAAT-box	CAAAT	common cis-acting element in promoter and enhancer regions
AlWRKY23	CAAT-box	CAAAT	common cis-acting element in promoter and enhancer regions
AlWRKY23	CAAT-box	CAAAT	common cis-acting element in promoter and enhancer regions
AlWRKY23	CAAT-box	CAAAT	common cis-acting element in promoter and enhancer regions
AlWRKY23	CAAT-box	CCAAT	common cis-acting element in promoter and enhancer regions
AlWRKY23	CGTCA-motif	CGTCA	cis-acting regulatory element involved in the MeJA-responsiveness
AlWRKY23	TC-rich repeats	GTTTTCTTAC	cis-acting element involved in defense and stress responsiveness
AlWRKY23	MBS	CAACTG	MYB binding site involved in drought-inducibility
AlWRKY23	TGACG-motif	TGACG	cis-acting regulatory element involved in the MeJA-responsiveness
AlWRKY23	TATC-box	TATCCCA	cis-acting element involved in gibberellin-responsiveness
AlWRKY23	ABRE	ACGTG	cis-acting element involved in the abscisic acid responsiveness
AlWRKY23	ABRE	CGCACGTGTC	cis-acting element involved in the abscisic acid responsiveness
AlWRKY23	ABRE	CACGTG	cis-acting element involved in the abscisic acid responsiveness
AlWRKY23	ABRE	ACGTG	cis-acting element involved in the abscisic acid responsiveness
AlWRKY23	ABRE	ACGTG	cis-acting element involved in the abscisic acid responsiveness
AlWRKY23	ABRE	CACGTG	cis-acting element involved in the abscisic acid responsiveness
AlWRKY23	ABRE	ACGTG	cis-acting element involved in the abscisic acid responsiveness
AlWRKY23	LTR	CCGAAA	cis-acting element involved in low-temperature responsiveness
AlWRKY23	LTR	CCGAAA	cis-acting element involved in low-temperature responsiveness
AlWRKY24	TATC-box	TATCCCA	cis-acting element involved in gibberellin-responsiveness
AlWRKY24	ABRE	ACGTG	cis-acting element involved in the abscisic acid responsiveness
AlWRKY24	ABRE	ACGTG	cis-acting element involved in the abscisic acid responsiveness
AlWRKY24	ARE	AAACCA	cis-acting regulatory element essential for the anaerobic induction
AlWRKY24	ARE	AAACCA	cis-acting regulatory element essential for the anaerobic induction
AlWRKY24	TGACG-motif	TGACG	cis-acting regulatory element involved in the MeJA-responsiveness
AlWRKY24	AuxRR-core	GGTCCAT	cis-acting regulatory element involved in auxin responsiveness
AlWRKY24	MBS	CAACTG	MYB binding site involved in drought-inducibility
AlWRKY24	TGA-element	AACGAC	auxin-responsive element
AlWRKY24	CGTCA-motif	CGTCA	cis-acting regulatory element involved in the MeJA-responsiveness
AlWRKY24	CAAT-box	CAAAT	common cis-acting element in promoter and enhancer regions
AlWRKY24	CAAT-box	CCAAT	common cis-acting element in promoter and enhancer regions
AlWRKY24	CAAT-box	CAAAT	common cis-acting element in promoter and enhancer regions
AlWRKY24	CAAT-box	CAAAT	common cis-acting element in promoter and enhancer regions
AlWRKY24	CAAT-box	CCAAT	common cis-acting element in promoter and enhancer regions
AlWRKY24	CAAT-box	CCAAT	common cis-acting element in promoter and enhancer regions
AlWRKY24	CAAT-box	CAAAT	common cis-acting element in promoter and enhancer regions
AlWRKY24	CAAT-box	CCAAT	common cis-acting element in promoter and enhancer regions
AlWRKY24	CAAT-box	CAAAT	common cis-acting element in promoter and enhancer regions
AlWRKY24	CAAT-box	CAAAT	common cis-acting element in promoter and enhancer regions
AlWRKY24	CAAT-box	CAAAT	common cis-acting element in promoter and enhancer regions
AlWRKY24	CAAT-box	CCAAT	common cis-acting element in promoter and enhancer regions
AlWRKY24	CAAT-box	CCAAT	common cis-acting element in promoter and enhancer regions
AlWRKY24	CAAT-box	CAAAT	common cis-acting element in promoter and enhancer regions
AlWRKY24	CAAT-box	CAAAT	common cis-acting element in promoter and enhancer regions
AlWRKY24	CAAT-box	CCAAT	common cis-acting element in promoter and enhancer regions
AlWRKY24	CAAT-box	CAAAT	common cis-acting element in promoter and enhancer regions
AlWRKY24	CAAT-box	CAAAT	common cis-acting element in promoter and enhancer regions
AlWRKY24	CAAT-box	CAAAT	common cis-acting element in promoter and enhancer regions
AlWRKY24	CAAT-box	CAAAT	common cis-acting element in promoter and enhancer regions
AlWRKY25	TGACG-motif	TGACG	cis-acting regulatory element involved in the MeJA-responsiveness
AlWRKY25	TGACG-motif	TGACG	cis-acting regulatory element involved in the MeJA-responsiveness
AlWRKY25	TGACG-motif	TGACG	cis-acting regulatory element involved in the MeJA-responsiveness
AlWRKY25	TGACG-motif	TGACG	cis-acting regulatory element involved in the MeJA-responsiveness
AlWRKY25	LTR	CCGAAA	cis-acting element involved in low-temperature responsiveness
AlWRKY25	LTR	CCGAAA	cis-acting element involved in low-temperature responsiveness
AlWRKY25	LTR	CCGAAA	cis-acting element involved in low-temperature responsiveness
AlWRKY25	LTR	CCGAAA	cis-acting element involved in low-temperature responsiveness
AlWRKY25	LTR	CCGAAA	cis-acting element involved in low-temperature responsiveness
AlWRKY25	LTR	CCGAAA	cis-acting element involved in low-temperature responsiveness
AlWRKY25	LTR	CCGAAA	cis-acting element involved in low-temperature responsiveness
AlWRKY25	ARE	AAACCA	cis-acting regulatory element essential for the anaerobic induction
AlWRKY25	ARE	AAACCA	cis-acting regulatory element essential for the anaerobic induction
AlWRKY25	ARE	AAACCA	cis-acting regulatory element essential for the anaerobic induction
AlWRKY25	TATC-box	TATCCCA	cis-acting element involved in gibberellin-responsiveness
AlWRKY25	ABRE	CACGTG	cis-acting element involved in the abscisic acid responsiveness
AlWRKY25	ABRE	ACGTG	cis-acting element involved in the abscisic acid responsiveness
AlWRKY25	ABRE	ACGTG	cis-acting element involved in the abscisic acid responsiveness
AlWRKY25	ABRE	ACGTG	cis-acting element involved in the abscisic acid responsiveness
AlWRKY25	CAAT-box	CCAAT	common cis-acting element in promoter and enhancer regions
AlWRKY25	CAAT-box	CAAAT	common cis-acting element in promoter and enhancer regions
AlWRKY25	CAAT-box	CCAAT	common cis-acting element in promoter and enhancer regions
AlWRKY25	CAAT-box	CCAAT	common cis-acting element in promoter and enhancer regions
AlWRKY25	CAAT-box	CAAAT	common cis-acting element in promoter and enhancer regions
AlWRKY25	CAAT-box	CAAAT	common cis-acting element in promoter and enhancer regions
AlWRKY25	CAAT-box	CAAAT	common cis-acting element in promoter and enhancer regions
AlWRKY25	CAAT-box	CCCAATTT	common cis-acting element in promoter and enhancer regions
AlWRKY25	CAAT-box	CCAAT	common cis-acting element in promoter and enhancer regions
AlWRKY25	CAAT-box	CAAAT	common cis-acting element in promoter and enhancer regions
AlWRKY25	CAAT-box	CCAAT	common cis-acting element in promoter and enhancer regions
AlWRKY25	CAAT-box	CAAAT	common cis-acting element in promoter and enhancer regions
AlWRKY25	CAAT-box	CAAAT	common cis-acting element in promoter and enhancer regions
AlWRKY25	CAAT-box	CAAAT	common cis-acting element in promoter and enhancer regions
AlWRKY25	CAAT-box	CAAAT	common cis-acting element in promoter and enhancer regions
AlWRKY25	CAAT-box	CAAAT	common cis-acting element in promoter and enhancer regions
AlWRKY25	CAAT-box	CAAAT	common cis-acting element in promoter and enhancer regions
AlWRKY25	CAAT-box	CAAAT	common cis-acting element in promoter and enhancer regions
AlWRKY25	CAAT-box	TGCCAAC	common cis-acting element in promoter and enhancer regions
AlWRKY25	CAAT-box	CAAAT	common cis-acting element in promoter and enhancer regions
AlWRKY25	CAAT-box	CCAAT	common cis-acting element in promoter and enhancer regions
AlWRKY25	GARE-motif	TCTGTTG	gibberellin-responsive element
AlWRKY25	CGTCA-motif	CGTCA	cis-acting regulatory element involved in the MeJA-responsiveness
AlWRKY25	CGTCA-motif	CGTCA	cis-acting regulatory element involved in the MeJA-responsiveness
AlWRKY25	CGTCA-motif	CGTCA	cis-acting regulatory element involved in the MeJA-responsiveness
AlWRKY25	CGTCA-motif	CGTCA	cis-acting regulatory element involved in the MeJA-responsiveness
AlWRKY26	CAAT-box	CAAAT	common cis-acting element in promoter and enhancer regions
AlWRKY26	CAAT-box	CCAAT	common cis-acting element in promoter and enhancer regions
AlWRKY26	CAAT-box	CAAAT	common cis-acting element in promoter and enhancer regions
AlWRKY26	CAAT-box	CAAAT	common cis-acting element in promoter and enhancer regions
AlWRKY26	CAAT-box	CAAAT	common cis-acting element in promoter and enhancer regions
AlWRKY26	CAAT-box	CCAAT	common cis-acting element in promoter and enhancer regions
AlWRKY26	CAAT-box	CAAAT	common cis-acting element in promoter and enhancer regions
AlWRKY26	CAAT-box	CAAAT	common cis-acting element in promoter and enhancer regions
AlWRKY26	CAAT-box	CAAAT	common cis-acting element in promoter and enhancer regions
AlWRKY26	CAAT-box	CAAAT	common cis-acting element in promoter and enhancer regions
AlWRKY26	CAAT-box	CAAAT	common cis-acting element in promoter and enhancer regions
AlWRKY26	CAAT-box	CAAAT	common cis-acting element in promoter and enhancer regions
AlWRKY26	CAAT-box	CAAAT	common cis-acting element in promoter and enhancer regions
AlWRKY26	CAAT-box	CCAAT	common cis-acting element in promoter and enhancer regions
AlWRKY26	CAAT-box	CCAAT	common cis-acting element in promoter and enhancer regions
AlWRKY26	CAAT-box	CCAAT	common cis-acting element in promoter and enhancer regions
AlWRKY26	CAAT-box	CAAAT	common cis-acting element in promoter and enhancer regions
AlWRKY26	CAAT-box	CAAAT	common cis-acting element in promoter and enhancer regions
AlWRKY26	CAAT-box	CAAAT	common cis-acting element in promoter and enhancer regions
AlWRKY26	CAAT-box	CCAAT	common cis-acting element in promoter and enhancer regions
AlWRKY26	CAAT-box	CCAAT	common cis-acting element in promoter and enhancer regions
AlWRKY26	CAAT-box	CAAAT	common cis-acting element in promoter and enhancer regions
AlWRKY26	TGA-element	AACGAC	auxin-responsive element
AlWRKY26	TGA-element	AACGAC	auxin-responsive element
AlWRKY26	TC-rich repeats	ATTCTCTAAC	cis-acting element involved in defense and stress responsiveness
AlWRKY26	TC-rich repeats	ATTCTCTAAC	cis-acting element involved in defense and stress responsiveness
AlWRKY26	MBS	CAACTG	MYB binding site involved in drought-inducibility
AlWRKY26	CGTCA-motif	CGTCA	cis-acting regulatory element involved in the MeJA-responsiveness
AlWRKY26	CGTCA-motif	CGTCA	cis-acting regulatory element involved in the MeJA-responsiveness
AlWRKY26	TGACG-motif	TGACG	cis-acting regulatory element involved in the MeJA-responsiveness
AlWRKY26	TGACG-motif	TGACG	cis-acting regulatory element involved in the MeJA-responsiveness
AlWRKY26	LTR	CCGAAA	cis-acting element involved in low-temperature responsiveness
AlWRKY26	LTR	CCGAAA	cis-acting element involved in low-temperature responsiveness
AlWRKY26	ARE	AAACCA	cis-acting regulatory element essential for the anaerobic induction
AlWRKY26	ARE	AAACCA	cis-acting regulatory element essential for the anaerobic induction
AlWRKY26	ARE	AAACCA	cis-acting regulatory element essential for the anaerobic induction
AlWRKY26	ABRE	GCAACGTGTC	cis-acting element involved in the abscisic acid responsiveness
AlWRKY26	ABRE	ACGTG	cis-acting element involved in the abscisic acid responsiveness
AlWRKY27	CAAT-box	CCAAT	common cis-acting element in promoter and enhancer regions
AlWRKY27	CAAT-box	CAAAT	common cis-acting element in promoter and enhancer regions
AlWRKY27	CAAT-box	CAAAT	common cis-acting element in promoter and enhancer regions
AlWRKY27	CAAT-box	CAAAT	common cis-acting element in promoter and enhancer regions
AlWRKY27	CAAT-box	CCAAT	common cis-acting element in promoter and enhancer regions
AlWRKY27	CAAT-box	CCAAT	common cis-acting element in promoter and enhancer regions
AlWRKY27	CAAT-box	CCCAATTT	common cis-acting element in promoter and enhancer regions
AlWRKY27	CAAT-box	CCAAT	common cis-acting element in promoter and enhancer regions
AlWRKY27	CAAT-box	CAAAT	common cis-acting element in promoter and enhancer regions
AlWRKY27	CAAT-box	CCAAT	common cis-acting element in promoter and enhancer regions
AlWRKY27	CAAT-box	CAAAT	common cis-acting element in promoter and enhancer regions
AlWRKY27	CAAT-box	CAAAT	common cis-acting element in promoter and enhancer regions
AlWRKY27	CAAT-box	CCAAT	common cis-acting element in promoter and enhancer regions
AlWRKY27	CAAT-box	CCAAT	common cis-acting element in promoter and enhancer regions
AlWRKY27	CAAT-box	CCAAT	common cis-acting element in promoter and enhancer regions
AlWRKY27	CGTCA-motif	CGTCA	cis-acting regulatory element involved in the MeJA-responsiveness
AlWRKY27	CGTCA-motif	CGTCA	cis-acting regulatory element involved in the MeJA-responsiveness
AlWRKY27	CGTCA-motif	CGTCA	cis-acting regulatory element involved in the MeJA-responsiveness
AlWRKY27	CGTCA-motif	CGTCA	cis-acting regulatory element involved in the MeJA-responsiveness
AlWRKY27	AuxRR-core	GGTCCAT	cis-acting regulatory element involved in auxin responsiveness
AlWRKY27	AuxRR-core	GGTCCAT	cis-acting regulatory element involved in auxin responsiveness
AlWRKY27	TGACG-motif	TGACG	cis-acting regulatory element involved in the MeJA-responsiveness
AlWRKY27	TGACG-motif	TGACG	cis-acting regulatory element involved in the MeJA-responsiveness
AlWRKY27	TGACG-motif	TGACG	cis-acting regulatory element involved in the MeJA-responsiveness
AlWRKY27	TGACG-motif	TGACG	cis-acting regulatory element involved in the MeJA-responsiveness
AlWRKY27	ABRE	ACGTG	cis-acting element involved in the abscisic acid responsiveness
AlWRKY27	ABRE	ACGTG	cis-acting element involved in the abscisic acid responsiveness
AlWRKY27	ABRE	ACGTG	cis-acting element involved in the abscisic acid responsiveness
AlWRKY27	TCA-element	CCATCTTTTT	cis-acting element involved in salicylic acid responsiveness
AlWRKY27	TCA-element	CCATCTTTTT	cis-acting element involved in salicylic acid responsiveness
AlWRKY28	TGACG-motif	TGACG	cis-acting regulatory element involved in the MeJA-responsiveness
AlWRKY28	TGACG-motif	TGACG	cis-acting regulatory element involved in the MeJA-responsiveness
AlWRKY28	LTR	CCGAAA	cis-acting element involved in low-temperature responsiveness
AlWRKY28	LTR	CCGAAA	cis-acting element involved in low-temperature responsiveness
AlWRKY28	LTR	CCGAAA	cis-acting element involved in low-temperature responsiveness
AlWRKY28	LTR	CCGAAA	cis-acting element involved in low-temperature responsiveness
AlWRKY28	ARE	AAACCA	cis-acting regulatory element essential for the anaerobic induction
AlWRKY28	P-box	CCTTTTG	gibberellin-responsive element
AlWRKY28	ABRE	ACGTG	cis-acting element involved in the abscisic acid responsiveness
AlWRKY28	ABRE	CACGTG	cis-acting element involved in the abscisic acid responsiveness
AlWRKY28	ABRE	ACGTG	cis-acting element involved in the abscisic acid responsiveness
AlWRKY28	AuxRE	TGTCTCAATAAG	part of an auxin-responsive element
AlWRKY28	TCA-element	CCATCTTTTT	cis-acting element involved in salicylic acid responsiveness
AlWRKY28	CAAT-box	CAAAT	common cis-acting element in promoter and enhancer regions
AlWRKY28	CAAT-box	CCAAT	common cis-acting element in promoter and enhancer regions
AlWRKY28	CAAT-box	CAAAT	common cis-acting element in promoter and enhancer regions
AlWRKY28	CAAT-box	CAAAT	common cis-acting element in promoter and enhancer regions
AlWRKY28	CAAT-box	CAAAT	common cis-acting element in promoter and enhancer regions
AlWRKY28	CAAT-box	CCAAT	common cis-acting element in promoter and enhancer regions
AlWRKY28	CAAT-box	CAAAT	common cis-acting element in promoter and enhancer regions
AlWRKY28	CGTCA-motif	CGTCA	cis-acting regulatory element involved in the MeJA-responsiveness
AlWRKY28	CGTCA-motif	CGTCA	cis-acting regulatory element involved in the MeJA-responsiveness
AlWRKY29	MBS	CAACTG	MYB binding site involved in drought-inducibility
AlWRKY29	CGTCA-motif	CGTCA	cis-acting regulatory element involved in the MeJA-responsiveness
AlWRKY29	CGTCA-motif	CGTCA	cis-acting regulatory element involved in the MeJA-responsiveness
AlWRKY29	CGTCA-motif	CGTCA	cis-acting regulatory element involved in the MeJA-responsiveness
AlWRKY29	CGTCA-motif	CGTCA	cis-acting regulatory element involved in the MeJA-responsiveness
AlWRKY29	CGTCA-motif	CGTCA	cis-acting regulatory element involved in the MeJA-responsiveness
AlWRKY29	CAAT-box	CCAAT	common cis-acting element in promoter and enhancer regions
AlWRKY29	CAAT-box	CAAAT	common cis-acting element in promoter and enhancer regions
AlWRKY29	CAAT-box	CCAAT	common cis-acting element in promoter and enhancer regions
AlWRKY29	CAAT-box	CAAAT	common cis-acting element in promoter and enhancer regions
AlWRKY29	CAAT-box	CAAAT	common cis-acting element in promoter and enhancer regions
AlWRKY29	CAAT-box	CAAAT	common cis-acting element in promoter and enhancer regions
AlWRKY29	CAAT-box	CAAAT	common cis-acting element in promoter and enhancer regions
AlWRKY29	CAAT-box	CAAAT	common cis-acting element in promoter and enhancer regions
AlWRKY29	CAAT-box	CAAAT	common cis-acting element in promoter and enhancer regions
AlWRKY29	CAAT-box	CAAAT	common cis-acting element in promoter and enhancer regions
AlWRKY29	CAAT-box	CCAAT	common cis-acting element in promoter and enhancer regions
AlWRKY29	CAAT-box	CCAAT	common cis-acting element in promoter and enhancer regions
AlWRKY29	CAAT-box	CAAAT	common cis-acting element in promoter and enhancer regions
AlWRKY29	CAAT-box	CAAAT	common cis-acting element in promoter and enhancer regions
AlWRKY29	CAAT-box	CAAAT	common cis-acting element in promoter and enhancer regions
AlWRKY29	CAAT-box	CAAAT	common cis-acting element in promoter and enhancer regions
AlWRKY29	WUN-motif	AAATTTCCT	wound-responsive element
AlWRKY29	TCA-element	CCATCTTTTT	cis-acting element involved in salicylic acid responsiveness
AlWRKY29	TCA-element	CCATCTTTTT	cis-acting element involved in salicylic acid responsiveness
AlWRKY29	ABRE	ACGTG	cis-acting element involved in the abscisic acid responsiveness
AlWRKY29	ABRE	ACGTG	cis-acting element involved in the abscisic acid responsiveness
AlWRKY29	ARE	AAACCA	cis-acting regulatory element essential for the anaerobic induction
AlWRKY29	ARE	AAACCA	cis-acting regulatory element essential for the anaerobic induction
AlWRKY29	ARE	AAACCA	cis-acting regulatory element essential for the anaerobic induction
AlWRKY29	ARE	AAACCA	cis-acting regulatory element essential for the anaerobic induction
AlWRKY29	TGACG-motif	TGACG	cis-acting regulatory element involved in the MeJA-responsiveness
AlWRKY29	TGACG-motif	TGACG	cis-acting regulatory element involved in the MeJA-responsiveness
AlWRKY29	TGACG-motif	TGACG	cis-acting regulatory element involved in the MeJA-responsiveness
AlWRKY29	TGACG-motif	TGACG	cis-acting regulatory element involved in the MeJA-responsiveness
AlWRKY29	TGACG-motif	TGACG	cis-acting regulatory element involved in the MeJA-responsiveness
AlWRKY30	TGA-element	AACGAC	auxin-responsive element
AlWRKY30	AuxRR-core	GGTCCAT	cis-acting regulatory element involved in auxin responsiveness
AlWRKY30	MBS	CAACTG	MYB binding site involved in drought-inducibility
AlWRKY30	CGTCA-motif	CGTCA	cis-acting regulatory element involved in the MeJA-responsiveness
AlWRKY30	CGTCA-motif	CGTCA	cis-acting regulatory element involved in the MeJA-responsiveness
AlWRKY30	CGTCA-motif	CGTCA	cis-acting regulatory element involved in the MeJA-responsiveness
AlWRKY30	CAAT-box	CAAAT	common cis-acting element in promoter and enhancer regions
AlWRKY30	CAAT-box	CCAAT	common cis-acting element in promoter and enhancer regions
AlWRKY30	CAAT-box	CAAAT	common cis-acting element in promoter and enhancer regions
AlWRKY30	CAAT-box	CAAAT	common cis-acting element in promoter and enhancer regions
AlWRKY30	CAAT-box	CCCAATTT	common cis-acting element in promoter and enhancer regions
AlWRKY30	CAAT-box	CCAAT	common cis-acting element in promoter and enhancer regions
AlWRKY30	CAAT-box	CAAAT	common cis-acting element in promoter and enhancer regions
AlWRKY30	CAAT-box	TGCCAAC	common cis-acting element in promoter and enhancer regions
AlWRKY30	CAAT-box	CCAAT	common cis-acting element in promoter and enhancer regions
AlWRKY30	ARE	AAACCA	cis-acting regulatory element essential for the anaerobic induction
AlWRKY30	ARE	AAACCA	cis-acting regulatory element essential for the anaerobic induction
AlWRKY30	ARE	AAACCA	cis-acting regulatory element essential for the anaerobic induction
AlWRKY30	ARE	AAACCA	cis-acting regulatory element essential for the anaerobic induction
AlWRKY30	P-box	CCTTTTG	gibberellin-responsive element
AlWRKY30	ABRE	ACGTG	cis-acting element involved in the abscisic acid responsiveness
AlWRKY30	TGACG-motif	TGACG	cis-acting regulatory element involved in the MeJA-responsiveness
AlWRKY30	TGACG-motif	TGACG	cis-acting regulatory element involved in the MeJA-responsiveness
AlWRKY30	TGACG-motif	TGACG	cis-acting regulatory element involved in the MeJA-responsiveness
AlWRKY31	TCA-element	CCATCTTTTT	cis-acting element involved in salicylic acid responsiveness
AlWRKY31	P-box	CCTTTTG	gibberellin-responsive element
AlWRKY31	P-box	CCTTTTG	gibberellin-responsive element
AlWRKY31	P-box	CCTTTTG	gibberellin-responsive element
AlWRKY31	ARE	AAACCA	cis-acting regulatory element essential for the anaerobic induction
AlWRKY31	ARE	AAACCA	cis-acting regulatory element essential for the anaerobic induction
AlWRKY31	ARE	AAACCA	cis-acting regulatory element essential for the anaerobic induction
AlWRKY31	GARE-motif	TCTGTTG	gibberellin-responsive element
AlWRKY31	GARE-motif	TCTGTTG	gibberellin-responsive element
AlWRKY31	MBS	CAACTG	MYB binding site involved in drought-inducibility
AlWRKY31	CAAT-box	CCAAT	common cis-acting element in promoter and enhancer regions
AlWRKY31	CAAT-box	CCAAT	common cis-acting element in promoter and enhancer regions
AlWRKY31	CAAT-box	CCAAT	common cis-acting element in promoter and enhancer regions
AlWRKY31	CAAT-box	CCAAT	common cis-acting element in promoter and enhancer regions
AlWRKY31	CAAT-box	CAAAT	common cis-acting element in promoter and enhancer regions
AlWRKY31	CAAT-box	CAAAT	common cis-acting element in promoter and enhancer regions
AlWRKY31	CAAT-box	CAAAT	common cis-acting element in promoter and enhancer regions
AlWRKY31	CAAT-box	CCAAT	common cis-acting element in promoter and enhancer regions
AlWRKY31	CAAT-box	CCAAT	common cis-acting element in promoter and enhancer regions
AlWRKY31	CAAT-box	CCAAT	common cis-acting element in promoter and enhancer regions
AlWRKY31	CAAT-box	CCAAT	common cis-acting element in promoter and enhancer regions
AlWRKY32	CGTCA-motif	CGTCA	cis-acting regulatory element involved in the MeJA-responsiveness
AlWRKY32	TC-rich repeats	GTTTTCTTAC	cis-acting element involved in defense and stress responsiveness
AlWRKY32	TGA-element	AACGAC	auxin-responsive element
AlWRKY32	TGA-element	AACGAC	auxin-responsive element
AlWRKY32	TGA-element	AACGAC	auxin-responsive element
AlWRKY32	TGA-box	TGACGTAA	part of an auxin-responsive element
AlWRKY32	CAAT-box	CAAAT	common cis-acting element in promoter and enhancer regions
AlWRKY32	CAAT-box	CAAAT	common cis-acting element in promoter and enhancer regions
AlWRKY32	CAAT-box	CAAAT	common cis-acting element in promoter and enhancer regions
AlWRKY32	CAAT-box	CAAAT	common cis-acting element in promoter and enhancer regions
AlWRKY32	CAAT-box	CAAAT	common cis-acting element in promoter and enhancer regions
AlWRKY32	CAAT-box	CCAAT	common cis-acting element in promoter and enhancer regions
AlWRKY32	CAAT-box	CCAAT	common cis-acting element in promoter and enhancer regions
AlWRKY32	CAAT-box	CAAAT	common cis-acting element in promoter and enhancer regions
AlWRKY32	CAAT-box	CAAAT	common cis-acting element in promoter and enhancer regions
AlWRKY32	CAAT-box	CCAAT	common cis-acting element in promoter and enhancer regions
AlWRKY32	CAAT-box	CAAAT	common cis-acting element in promoter and enhancer regions
AlWRKY32	CAAT-box	CAAAT	common cis-acting element in promoter and enhancer regions
AlWRKY32	CAAT-box	CAAAT	common cis-acting element in promoter and enhancer regions
AlWRKY32	TATC-box	TATCCCA	cis-acting element involved in gibberellin-responsiveness
AlWRKY32	P-box	CCTTTTG	gibberellin-responsive element
AlWRKY32	P-box	CCTTTTG	gibberellin-responsive element
AlWRKY32	ARE	AAACCA	cis-acting regulatory element essential for the anaerobic induction
AlWRKY32	ARE	AAACCA	cis-acting regulatory element essential for the anaerobic induction
AlWRKY32	ARE	AAACCA	cis-acting regulatory element essential for the anaerobic induction
AlWRKY32	ARE	AAACCA	cis-acting regulatory element essential for the anaerobic induction
AlWRKY32	ARE	AAACCA	cis-acting regulatory element essential for the anaerobic induction
AlWRKY32	TGACG-motif	TGACG	cis-acting regulatory element involved in the MeJA-responsiveness
AlWRKY33	TGACG-motif	TGACG	cis-acting regulatory element involved in the MeJA-responsiveness
AlWRKY33	TGACG-motif	TGACG	cis-acting regulatory element involved in the MeJA-responsiveness
AlWRKY33	ARE	AAACCA	cis-acting regulatory element essential for the anaerobic induction
AlWRKY33	ARE	AAACCA	cis-acting regulatory element essential for the anaerobic induction
AlWRKY33	TCA-element	CCATCTTTTT	cis-acting element involved in salicylic acid responsiveness
AlWRKY33	ABRE	ACGTG	cis-acting element involved in the abscisic acid responsiveness
AlWRKY33	ABRE	ACGTG	cis-acting element involved in the abscisic acid responsiveness
AlWRKY33	ABRE	ACGTG	cis-acting element involved in the abscisic acid responsiveness
AlWRKY33	ABRE	CACGTG	cis-acting element involved in the abscisic acid responsiveness
AlWRKY33	ABRE	ACGTG	cis-acting element involved in the abscisic acid responsiveness
AlWRKY33	ABRE	CACGTG	cis-acting element involved in the abscisic acid responsiveness
AlWRKY33	ABRE	ACGTG	cis-acting element involved in the abscisic acid responsiveness
AlWRKY33	CAAT-box	CCAAT	common cis-acting element in promoter and enhancer regions
AlWRKY33	CAAT-box	CCAAT	common cis-acting element in promoter and enhancer regions
AlWRKY33	CAAT-box	CCAAT	common cis-acting element in promoter and enhancer regions
AlWRKY33	CAAT-box	CAAAT	common cis-acting element in promoter and enhancer regions
AlWRKY33	CAAT-box	CAAAT	common cis-acting element in promoter and enhancer regions
AlWRKY33	CAAT-box	CCAAT	common cis-acting element in promoter and enhancer regions
AlWRKY33	CAAT-box	CAAAT	common cis-acting element in promoter and enhancer regions
AlWRKY33	CAAT-box	CCAAT	common cis-acting element in promoter and enhancer regions
AlWRKY33	CAAT-box	CAAAT	common cis-acting element in promoter and enhancer regions
AlWRKY33	CAAT-box	CCAAT	common cis-acting element in promoter and enhancer regions
AlWRKY33	CAAT-box	CCCAATTT	common cis-acting element in promoter and enhancer regions
AlWRKY33	CAAT-box	CCAAT	common cis-acting element in promoter and enhancer regions
AlWRKY33	CAAT-box	CAAAT	common cis-acting element in promoter and enhancer regions
AlWRKY33	CAAT-box	CAAAT	common cis-acting element in promoter and enhancer regions
AlWRKY33	CGTCA-motif	CGTCA	cis-acting regulatory element involved in the MeJA-responsiveness
AlWRKY33	CGTCA-motif	CGTCA	cis-acting regulatory element involved in the MeJA-responsiveness
AlWRKY33	TGA-element	AACGAC	auxin-responsive element
AlWRKY33	GARE-motif	TCTGTTG	gibberellin-responsive element
AlWRKY33	MBS	CAACTG	MYB binding site involved in drought-inducibility
AlWRKY34	TGACG-motif	TGACG	cis-acting regulatory element involved in the MeJA-responsiveness
AlWRKY34	TGACG-motif	TGACG	cis-acting regulatory element involved in the MeJA-responsiveness
AlWRKY34	TGACG-motif	TGACG	cis-acting regulatory element involved in the MeJA-responsiveness
AlWRKY34	LTR	CCGAAA	cis-acting element involved in low-temperature responsiveness
AlWRKY34	ABRE	TACGGTC	cis-acting element involved in the abscisic acid responsiveness
AlWRKY34	TATC-box	TATCCCA	cis-acting element involved in gibberellin-responsiveness
AlWRKY34	TCA-element	TCAGAAGAGG	cis-acting element involved in salicylic acid responsiveness
AlWRKY34	TCA-element	CCATCTTTTT	cis-acting element involved in salicylic acid responsiveness
AlWRKY34	P-box	CCTTTTG	gibberellin-responsive element
AlWRKY34	P-box	CCTTTTG	gibberellin-responsive element
AlWRKY34	ARE	AAACCA	cis-acting regulatory element essential for the anaerobic induction
AlWRKY34	ARE	AAACCA	cis-acting regulatory element essential for the anaerobic induction
AlWRKY34	ARE	AAACCA	cis-acting regulatory element essential for the anaerobic induction
AlWRKY34	ARE	AAACCA	cis-acting regulatory element essential for the anaerobic induction
AlWRKY34	ARE	AAACCA	cis-acting regulatory element essential for the anaerobic induction
AlWRKY34	ARE	AAACCA	cis-acting regulatory element essential for the anaerobic induction
AlWRKY34	CAAT-box	CCAAT	common cis-acting element in promoter and enhancer regions
AlWRKY34	CAAT-box	CAAAT	common cis-acting element in promoter and enhancer regions
AlWRKY34	CAAT-box	CAAAT	common cis-acting element in promoter and enhancer regions
AlWRKY34	CAAT-box	CAAAT	common cis-acting element in promoter and enhancer regions
AlWRKY34	CAAT-box	CAAAT	common cis-acting element in promoter and enhancer regions
AlWRKY34	CAAT-box	CAAAT	common cis-acting element in promoter and enhancer regions
AlWRKY34	CAAT-box	CAACCAACTCC	common cis-acting element in promoter and enhancer regions
AlWRKY34	CAAT-box	CAAAT	common cis-acting element in promoter and enhancer regions
AlWRKY34	CAAT-box	CAAAT	common cis-acting element in promoter and enhancer regions
AlWRKY34	CAAT-box	CAAAT	common cis-acting element in promoter and enhancer regions
AlWRKY34	CAAT-box	CCAAT	common cis-acting element in promoter and enhancer regions
AlWRKY34	CAAT-box	CAAAT	common cis-acting element in promoter and enhancer regions
AlWRKY34	CAAT-box	CCAAT	common cis-acting element in promoter and enhancer regions
AlWRKY34	CAAT-box	CAAAT	common cis-acting element in promoter and enhancer regions
AlWRKY34	CGTCA-motif	CGTCA	cis-acting regulatory element involved in the MeJA-responsiveness
AlWRKY34	CGTCA-motif	CGTCA	cis-acting regulatory element involved in the MeJA-responsiveness
AlWRKY34	CGTCA-motif	CGTCA	cis-acting regulatory element involved in the MeJA-responsiveness
AlWRKY35	CGTCA-motif	CGTCA	cis-acting regulatory element involved in the MeJA-responsiveness
AlWRKY35	CAAT-box	CAAAT	common cis-acting element in promoter and enhancer regions
AlWRKY35	CAAT-box	CAAAT	common cis-acting element in promoter and enhancer regions
AlWRKY35	CAAT-box	CAAAT	common cis-acting element in promoter and enhancer regions
AlWRKY35	CAAT-box	CAAAT	common cis-acting element in promoter and enhancer regions
AlWRKY35	CAAT-box	CCAAT	common cis-acting element in promoter and enhancer regions
AlWRKY35	CAAT-box	CAAAT	common cis-acting element in promoter and enhancer regions
AlWRKY35	CAAT-box	CCAAT	common cis-acting element in promoter and enhancer regions
AlWRKY35	CAAT-box	CAAAT	common cis-acting element in promoter and enhancer regions
AlWRKY35	CAAT-box	CCAAT	common cis-acting element in promoter and enhancer regions
AlWRKY35	CAAT-box	CAAAT	common cis-acting element in promoter and enhancer regions
AlWRKY35	CAAT-box	CAAAT	common cis-acting element in promoter and enhancer regions
AlWRKY35	CAAT-box	CCAAT	common cis-acting element in promoter and enhancer regions
AlWRKY35	CAAT-box	CAAAT	common cis-acting element in promoter and enhancer regions
AlWRKY35	CAAT-box	CCAAT	common cis-acting element in promoter and enhancer regions
AlWRKY35	CAAT-box	CCAAT	common cis-acting element in promoter and enhancer regions
AlWRKY35	CAAT-box	CAAAT	common cis-acting element in promoter and enhancer regions
AlWRKY35	CAAT-box	CAAAT	common cis-acting element in promoter and enhancer regions
AlWRKY35	CAAT-box	CAAAT	common cis-acting element in promoter and enhancer regions
AlWRKY35	CAAT-box	CAAAT	common cis-acting element in promoter and enhancer regions
AlWRKY35	CAAT-box	CAAAT	common cis-acting element in promoter and enhancer regions
AlWRKY35	CAAT-box	CCAAT	common cis-acting element in promoter and enhancer regions
AlWRKY35	LTR	CCGAAA	cis-acting element involved in low-temperature responsiveness
AlWRKY35	ARE	AAACCA	cis-acting regulatory element essential for the anaerobic induction
AlWRKY35	TCA-element	CCATCTTTTT	cis-acting element involved in salicylic acid responsiveness
AlWRKY35	ABRE	ACGTG	cis-acting element involved in the abscisic acid responsiveness
AlWRKY35	ABRE	ACGTG	cis-acting element involved in the abscisic acid responsiveness
AlWRKY35	TGACG-motif	TGACG	cis-acting regulatory element involved in the MeJA-responsiveness
AlWRKY36	ARE	AAACCA	cis-acting regulatory element essential for the anaerobic induction
AlWRKY36	ARE	AAACCA	cis-acting regulatory element essential for the anaerobic induction
AlWRKY36	ARE	AAACCA	cis-acting regulatory element essential for the anaerobic induction
AlWRKY36	ARE	AAACCA	cis-acting regulatory element essential for the anaerobic induction
AlWRKY36	ABRE	CGTACGTGCA	cis-acting element involved in the abscisic acid responsiveness
AlWRKY36	ABRE	ACGTG	cis-acting element involved in the abscisic acid responsiveness
AlWRKY36	ABRE	CACGTG	cis-acting element involved in the abscisic acid responsiveness
AlWRKY36	ABRE	ACGTG	cis-acting element involved in the abscisic acid responsiveness
AlWRKY36	CAAT-box	CCAAT	common cis-acting element in promoter and enhancer regions
AlWRKY36	CAAT-box	CCAAT	common cis-acting element in promoter and enhancer regions
AlWRKY36	CAAT-box	CAAAT	common cis-acting element in promoter and enhancer regions
AlWRKY36	CAAT-box	CAAAT	common cis-acting element in promoter and enhancer regions
AlWRKY36	CAAT-box	CCAAT	common cis-acting element in promoter and enhancer regions
AlWRKY36	CAAT-box	CAAAT	common cis-acting element in promoter and enhancer regions
AlWRKY36	CAAT-box	CCCAATTT	common cis-acting element in promoter and enhancer regions
AlWRKY36	CAAT-box	CCAAT	common cis-acting element in promoter and enhancer regions
AlWRKY36	CAAT-box	CAAAT	common cis-acting element in promoter and enhancer regions
AlWRKY36	CAAT-box	CAAAT	common cis-acting element in promoter and enhancer regions
AlWRKY36	WUN-motif	AAATTTCCT	wound-responsive element
AlWRKY36	WUN-motif	AAATTTCCT	wound-responsive element
AlWRKY36	TGA-element	AACGAC	auxin-responsive element
AlWRKY36	MBS	CAACTG	MYB binding site involved in drought-inducibility
AlWRKY36	MBS	CAACTG	MYB binding site involved in drought-inducibility
AlWRKY36	AuxRR-core	GGTCCAT	cis-acting regulatory element involved in auxin responsiveness
AlWRKY37	ARE	AAACCA	cis-acting regulatory element essential for the anaerobic induction
AlWRKY37	TCA-element	CCATCTTTTT	cis-acting element involved in salicylic acid responsiveness
AlWRKY37	ABRE	ACGTG	cis-acting element involved in the abscisic acid responsiveness
AlWRKY37	TGACG-motif	TGACG	cis-acting regulatory element involved in the MeJA-responsiveness
AlWRKY37	TGACG-motif	TGACG	cis-acting regulatory element involved in the MeJA-responsiveness
AlWRKY37	TGACG-motif	TGACG	cis-acting regulatory element involved in the MeJA-responsiveness
AlWRKY37	TGACG-motif	TGACG	cis-acting regulatory element involved in the MeJA-responsiveness
AlWRKY37	MBS	CAACTG	MYB binding site involved in drought-inducibility
AlWRKY37	CGTCA-motif	CGTCA	cis-acting regulatory element involved in the MeJA-responsiveness
AlWRKY37	CGTCA-motif	CGTCA	cis-acting regulatory element involved in the MeJA-responsiveness
AlWRKY37	CGTCA-motif	CGTCA	cis-acting regulatory element involved in the MeJA-responsiveness
AlWRKY37	CGTCA-motif	CGTCA	cis-acting regulatory element involved in the MeJA-responsiveness
AlWRKY37	CAAT-box	CAAAT	common cis-acting element in promoter and enhancer regions
AlWRKY37	CAAT-box	CAAAT	common cis-acting element in promoter and enhancer regions
AlWRKY37	CAAT-box	CAAAT	common cis-acting element in promoter and enhancer regions
AlWRKY37	CAAT-box	CAAAT	common cis-acting element in promoter and enhancer regions
AlWRKY37	CAAT-box	CCCAATTT	common cis-acting element in promoter and enhancer regions
AlWRKY37	CAAT-box	CCAAT	common cis-acting element in promoter and enhancer regions
AlWRKY37	CAAT-box	CAAAT	common cis-acting element in promoter and enhancer regions
AlWRKY37	CAAT-box	CAAAT	common cis-acting element in promoter and enhancer regions
AlWRKY37	CAAT-box	CAAAT	common cis-acting element in promoter and enhancer regions
AlWRKY37	CAAT-box	CCAAT	common cis-acting element in promoter and enhancer regions
AlWRKY37	CAAT-box	CAAAT	common cis-acting element in promoter and enhancer regions
AlWRKY37	CAAT-box	CCAAT	common cis-acting element in promoter and enhancer regions
AlWRKY37	CAAT-box	CAAAT	common cis-acting element in promoter and enhancer regions
AlWRKY37	CAAT-box	CAAAT	common cis-acting element in promoter and enhancer regions
AlWRKY37	CAAT-box	CAAAT	common cis-acting element in promoter and enhancer regions
AlWRKY37	CAAT-box	CCAAT	common cis-acting element in promoter and enhancer regions
AlWRKY37	CAAT-box	CAAAT	common cis-acting element in promoter and enhancer regions
AlWRKY37	CAAT-box	CAAAT	common cis-acting element in promoter and enhancer regions
AlWRKY37	CAAT-box	CAAAT	common cis-acting element in promoter and enhancer regions
AlWRKY37	CAAT-box	CAAAT	common cis-acting element in promoter and enhancer regions
AlWRKY38	ABRE	CACGTG	cis-acting element involved in the abscisic acid responsiveness
AlWRKY38	ABRE	ACGTG	cis-acting element involved in the abscisic acid responsiveness
AlWRKY38	ABRE	ACGTG	cis-acting element involved in the abscisic acid responsiveness
AlWRKY38	ABRE	ACGTG	cis-acting element involved in the abscisic acid responsiveness
AlWRKY38	ABRE	ACGTG	cis-acting element involved in the abscisic acid responsiveness
AlWRKY38	ABRE	ACGTG	cis-acting element involved in the abscisic acid responsiveness
AlWRKY38	TATC-box	TATCCCA	cis-acting element involved in gibberellin-responsiveness
AlWRKY38	TATC-box	TATCCCA	cis-acting element involved in gibberellin-responsiveness
AlWRKY38	ARE	AAACCA	cis-acting regulatory element essential for the anaerobic induction
AlWRKY38	ARE	AAACCA	cis-acting regulatory element essential for the anaerobic induction
AlWRKY38	ARE	AAACCA	cis-acting regulatory element essential for the anaerobic induction
AlWRKY38	ARE	AAACCA	cis-acting regulatory element essential for the anaerobic induction
AlWRKY38	ARE	AAACCA	cis-acting regulatory element essential for the anaerobic induction
AlWRKY38	LTR	CCGAAA	cis-acting element involved in low-temperature responsiveness
AlWRKY38	TGACG-motif	TGACG	cis-acting regulatory element involved in the MeJA-responsiveness
AlWRKY38	TGACG-motif	TGACG	cis-acting regulatory element involved in the MeJA-responsiveness
AlWRKY38	TGACG-motif	TGACG	cis-acting regulatory element involved in the MeJA-responsiveness
AlWRKY38	CGTCA-motif	CGTCA	cis-acting regulatory element involved in the MeJA-responsiveness
AlWRKY38	CGTCA-motif	CGTCA	cis-acting regulatory element involved in the MeJA-responsiveness
AlWRKY38	CGTCA-motif	CGTCA	cis-acting regulatory element involved in the MeJA-responsiveness
AlWRKY38	MBS	CAACTG	MYB binding site involved in drought-inducibility
AlWRKY38	TC-rich repeats	GTTTTCTTAC	cis-acting element involved in defense and stress responsiveness
AlWRKY38	TC-rich repeats	GTTTTCTTAC	cis-acting element involved in defense and stress responsiveness
AlWRKY38	TGA-element	AACGAC	auxin-responsive element
AlWRKY38	TGA-box	TGACGTAA	part of an auxin-responsive element
AlWRKY38	CAAT-box	CAAAT	common cis-acting element in promoter and enhancer regions
AlWRKY38	CAAT-box	CAAAT	common cis-acting element in promoter and enhancer regions
AlWRKY38	CAAT-box	CCAAT	common cis-acting element in promoter and enhancer regions
AlWRKY38	CAAT-box	CAAAT	common cis-acting element in promoter and enhancer regions
AlWRKY38	CAAT-box	CAAAT	common cis-acting element in promoter and enhancer regions
AlWRKY38	CAAT-box	CCAAT	common cis-acting element in promoter and enhancer regions
AlWRKY38	CAAT-box	CAAAT	common cis-acting element in promoter and enhancer regions
AlWRKY38	CAAT-box	CAAAT	common cis-acting element in promoter and enhancer regions
AlWRKY38	CAAT-box	CAAAT	common cis-acting element in promoter and enhancer regions
AlWRKY38	CAAT-box	CAAAT	common cis-acting element in promoter and enhancer regions
AlWRKY38	CAAT-box	CAAAT	common cis-acting element in promoter and enhancer regions
AlWRKY38	CAAT-box	CAAAT	common cis-acting element in promoter and enhancer regions
AlWRKY38	CAAT-box	CCAAT	common cis-acting element in promoter and enhancer regions
AlWRKY38	CAAT-box	CAAAT	common cis-acting element in promoter and enhancer regions
AlWRKY38	CAAT-box	CAAAT	common cis-acting element in promoter and enhancer regions
AlWRKY38	CAAT-box	CAAAT	common cis-acting element in promoter and enhancer regions
AlWRKY38	CAAT-box	CCAAT	common cis-acting element in promoter and enhancer regions
AlWRKY38	CAAT-box	CAACCAACTCC	common cis-acting element in promoter and enhancer regions
AlWRKY38	CAAT-box	CAAAT	common cis-acting element in promoter and enhancer regions
AlWRKY38	CAAT-box	CAAAT	common cis-acting element in promoter and enhancer regions
AlWRKY38	CAAT-box	CAAAT	common cis-acting element in promoter and enhancer regions
AlWRKY38	CAAT-box	CAAAT	common cis-acting element in promoter and enhancer regions
AlWRKY38	Box III	atCATTTTCACt	protein binding site
AlWRKY39	TGACG-motif	TGACG	cis-acting regulatory element involved in the MeJA-responsiveness
AlWRKY39	TGACG-motif	TGACG	cis-acting regulatory element involved in the MeJA-responsiveness
AlWRKY39	TGACG-motif	TGACG	cis-acting regulatory element involved in the MeJA-responsiveness
AlWRKY39	TGACG-motif	TGACG	cis-acting regulatory element involved in the MeJA-responsiveness
AlWRKY39	TGACG-motif	TGACG	cis-acting regulatory element involved in the MeJA-responsiveness
AlWRKY39	ABRE	ACGTG	cis-acting element involved in the abscisic acid responsiveness
AlWRKY39	ARE	AAACCA	cis-acting regulatory element essential for the anaerobic induction
AlWRKY39	ARE	AAACCA	cis-acting regulatory element essential for the anaerobic induction
AlWRKY39	ARE	AAACCA	cis-acting regulatory element essential for the anaerobic induction
AlWRKY39	ARE	AAACCA	cis-acting regulatory element essential for the anaerobic induction
AlWRKY39	LTR	CCGAAA	cis-acting element involved in low-temperature responsiveness
AlWRKY39	LTR	CCGAAA	cis-acting element involved in low-temperature responsiveness
AlWRKY39	LTR	CCGAAA	cis-acting element involved in low-temperature responsiveness
AlWRKY39	LTR	CCGAAA	cis-acting element involved in low-temperature responsiveness
AlWRKY39	CAAT-box	CAAAT	common cis-acting element in promoter and enhancer regions
AlWRKY39	CAAT-box	CAAAT	common cis-acting element in promoter and enhancer regions
AlWRKY39	CAAT-box	CAAAT	common cis-acting element in promoter and enhancer regions
AlWRKY39	CAAT-box	CCAAT	common cis-acting element in promoter and enhancer regions
AlWRKY39	CAAT-box	CAAAT	common cis-acting element in promoter and enhancer regions
AlWRKY39	CAAT-box	CCAAT	common cis-acting element in promoter and enhancer regions
AlWRKY39	CAAT-box	CAACCAACTCC	common cis-acting element in promoter and enhancer regions
AlWRKY39	CAAT-box	CAAAT	common cis-acting element in promoter and enhancer regions
AlWRKY39	CAAT-box	CAAAT	common cis-acting element in promoter and enhancer regions
AlWRKY39	CAAT-box	CAAAT	common cis-acting element in promoter and enhancer regions
AlWRKY39	CAAT-box	CAAAT	common cis-acting element in promoter and enhancer regions
AlWRKY39	CAAT-box	CCAAT	common cis-acting element in promoter and enhancer regions
AlWRKY39	CAAT-box	CAAAT	common cis-acting element in promoter and enhancer regions
AlWRKY39	CAAT-box	CAAAT	common cis-acting element in promoter and enhancer regions
AlWRKY39	CAAT-box	CAAAT	common cis-acting element in promoter and enhancer regions
AlWRKY39	CAAT-box	CCAAT	common cis-acting element in promoter and enhancer regions
AlWRKY39	CAAT-box	CAAAT	common cis-acting element in promoter and enhancer regions
AlWRKY39	CAAT-box	CAAAT	common cis-acting element in promoter and enhancer regions
AlWRKY39	CAAT-box	CCAAT	common cis-acting element in promoter and enhancer regions
AlWRKY39	CAAT-box	CCAAT	common cis-acting element in promoter and enhancer regions
AlWRKY39	CAAT-box	CAAAT	common cis-acting element in promoter and enhancer regions
AlWRKY39	CGTCA-motif	CGTCA	cis-acting regulatory element involved in the MeJA-responsiveness
AlWRKY39	CGTCA-motif	CGTCA	cis-acting regulatory element involved in the MeJA-responsiveness
AlWRKY39	CGTCA-motif	CGTCA	cis-acting regulatory element involved in the MeJA-responsiveness
AlWRKY39	CGTCA-motif	CGTCA	cis-acting regulatory element involved in the MeJA-responsiveness
AlWRKY39	CGTCA-motif	CGTCA	cis-acting regulatory element involved in the MeJA-responsiveness
AlWRKY39	TGA-element	AACGAC	auxin-responsive element
AlWRKY39	TGA-element	AACGAC	auxin-responsive element
AlWRKY40	TC-rich repeats	GTTTTCTTAC	cis-acting element involved in defense and stress responsiveness
AlWRKY40	TGA-element	AACGAC	auxin-responsive element
AlWRKY40	CGTCA-motif	CGTCA	cis-acting regulatory element involved in the MeJA-responsiveness
AlWRKY40	CGTCA-motif	CGTCA	cis-acting regulatory element involved in the MeJA-responsiveness
AlWRKY40	CGTCA-motif	CGTCA	cis-acting regulatory element involved in the MeJA-responsiveness
AlWRKY40	CGTCA-motif	CGTCA	cis-acting regulatory element involved in the MeJA-responsiveness
AlWRKY40	CAAT-box	CAAAT	common cis-acting element in promoter and enhancer regions
AlWRKY40	CAAT-box	CCAAT	common cis-acting element in promoter and enhancer regions
AlWRKY40	CAAT-box	CAAAT	common cis-acting element in promoter and enhancer regions
AlWRKY40	CAAT-box	CAAAT	common cis-acting element in promoter and enhancer regions
AlWRKY40	CAAT-box	CAAAT	common cis-acting element in promoter and enhancer regions
AlWRKY40	CAAT-box	CCAAT	common cis-acting element in promoter and enhancer regions
AlWRKY40	CAAT-box	CAAAT	common cis-acting element in promoter and enhancer regions
AlWRKY40	CAAT-box	CAAAT	common cis-acting element in promoter and enhancer regions
AlWRKY40	CAAT-box	CAAAT	common cis-acting element in promoter and enhancer regions
AlWRKY40	CAAT-box	CAAAT	common cis-acting element in promoter and enhancer regions
AlWRKY40	CAAT-box	CAAAT	common cis-acting element in promoter and enhancer regions
AlWRKY40	CAAT-box	CAAAT	common cis-acting element in promoter and enhancer regions
AlWRKY40	CAAT-box	CAAAT	common cis-acting element in promoter and enhancer regions
AlWRKY40	CAAT-box	CAAAT	common cis-acting element in promoter and enhancer regions
AlWRKY40	CAAT-box	CAAAT	common cis-acting element in promoter and enhancer regions
AlWRKY40	CAAT-box	CAAAT	common cis-acting element in promoter and enhancer regions
AlWRKY40	LTR	CCGAAA	cis-acting element involved in low-temperature responsiveness
AlWRKY40	LTR	CCGAAA	cis-acting element involved in low-temperature responsiveness
AlWRKY40	ABRE	AACCCGG	cis-acting element involved in the abscisic acid responsiveness
AlWRKY40	ABRE	AACCCGG	cis-acting element involved in the abscisic acid responsiveness
AlWRKY40	ABRE	AACCCGG	cis-acting element involved in the abscisic acid responsiveness
AlWRKY40	ABRE	AACCCGG	cis-acting element involved in the abscisic acid responsiveness
AlWRKY40	TCA-element	CCATCTTTTT	cis-acting element involved in salicylic acid responsiveness
AlWRKY40	TGACG-motif	TGACG	cis-acting regulatory element involved in the MeJA-responsiveness
AlWRKY40	TGACG-motif	TGACG	cis-acting regulatory element involved in the MeJA-responsiveness
AlWRKY40	TGACG-motif	TGACG	cis-acting regulatory element involved in the MeJA-responsiveness
AlWRKY40	TGACG-motif	TGACG	cis-acting regulatory element involved in the MeJA-responsiveness
AlWRKY41	GARE-motif	TCTGTTG	gibberellin-responsive element
AlWRKY41	CAAT-box	CAAAT	common cis-acting element in promoter and enhancer regions
AlWRKY41	CAAT-box	CCAAT	common cis-acting element in promoter and enhancer regions
AlWRKY41	CAAT-box	CAAAT	common cis-acting element in promoter and enhancer regions
AlWRKY41	CAAT-box	CAAAT	common cis-acting element in promoter and enhancer regions
AlWRKY41	CAAT-box	CAAAT	common cis-acting element in promoter and enhancer regions
AlWRKY41	CAAT-box	CAAAT	common cis-acting element in promoter and enhancer regions
AlWRKY41	CAAT-box	CAAAT	common cis-acting element in promoter and enhancer regions
AlWRKY41	CAAT-box	CAAAT	common cis-acting element in promoter and enhancer regions
AlWRKY41	CAAT-box	CAAAT	common cis-acting element in promoter and enhancer regions
AlWRKY41	CAAT-box	CAAAT	common cis-acting element in promoter and enhancer regions
AlWRKY41	CAAT-box	CCAAT	common cis-acting element in promoter and enhancer regions
AlWRKY41	CAAT-box	CAAAT	common cis-acting element in promoter and enhancer regions
AlWRKY41	CAAT-box	CAAAT	common cis-acting element in promoter and enhancer regions
AlWRKY41	CAAT-box	CAAAT	common cis-acting element in promoter and enhancer regions
AlWRKY41	CAAT-box	CAAAT	common cis-acting element in promoter and enhancer regions
AlWRKY41	CAAT-box	CCAAT	common cis-acting element in promoter and enhancer regions
AlWRKY41	CAAT-box	CAAAT	common cis-acting element in promoter and enhancer regions
AlWRKY41	CAAT-box	CCAAT	common cis-acting element in promoter and enhancer regions
AlWRKY41	CAAT-box	CAAAT	common cis-acting element in promoter and enhancer regions
AlWRKY41	ARE	AAACCA	cis-acting regulatory element essential for the anaerobic induction
AlWRKY41	ARE	AAACCA	cis-acting regulatory element essential for the anaerobic induction
AlWRKY41	ARE	AAACCA	cis-acting regulatory element essential for the anaerobic induction
AlWRKY41	ARE	AAACCA	cis-acting regulatory element essential for the anaerobic induction
AlWRKY41	ABRE	ACGTG	cis-acting element involved in the abscisic acid responsiveness
AlWRKY41	ABRE	ACGTG	cis-acting element involved in the abscisic acid responsiveness
AlWRKY42	LTR	CCGAAA	cis-acting element involved in low-temperature responsiveness
AlWRKY42	LTR	CCGAAA	cis-acting element involved in low-temperature responsiveness
AlWRKY42	ABRE	ACGTG	cis-acting element involved in the abscisic acid responsiveness
AlWRKY42	TCA-element	CCATCTTTTT	cis-acting element involved in salicylic acid responsiveness
AlWRKY42	ARE	AAACCA	cis-acting regulatory element essential for the anaerobic induction
AlWRKY42	ARE	AAACCA	cis-acting regulatory element essential for the anaerobic induction
AlWRKY42	ARE	AAACCA	cis-acting regulatory element essential for the anaerobic induction
AlWRKY42	ARE	AAACCA	cis-acting regulatory element essential for the anaerobic induction
AlWRKY42	TGACG-motif	TGACG	cis-acting regulatory element involved in the MeJA-responsiveness
AlWRKY42	TGA-element	AACGAC	auxin-responsive element
AlWRKY42	CGTCA-motif	CGTCA	cis-acting regulatory element involved in the MeJA-responsiveness
AlWRKY42	CAAT-box	CAAAT	common cis-acting element in promoter and enhancer regions
AlWRKY42	CAAT-box	CAAAT	common cis-acting element in promoter and enhancer regions
AlWRKY42	CAAT-box	CAAAT	common cis-acting element in promoter and enhancer regions
AlWRKY42	CAAT-box	CAAAT	common cis-acting element in promoter and enhancer regions
AlWRKY42	CAAT-box	CAAAT	common cis-acting element in promoter and enhancer regions
AlWRKY42	CAAT-box	CCAAT	common cis-acting element in promoter and enhancer regions
AlWRKY43	ARE	AAACCA	cis-acting regulatory element essential for the anaerobic induction
AlWRKY43	ARE	AAACCA	cis-acting regulatory element essential for the anaerobic induction
AlWRKY43	ARE	AAACCA	cis-acting regulatory element essential for the anaerobic induction
AlWRKY43	ARE	AAACCA	cis-acting regulatory element essential for the anaerobic induction
AlWRKY43	ARE	AAACCA	cis-acting regulatory element essential for the anaerobic induction
AlWRKY43	ARE	AAACCA	cis-acting regulatory element essential for the anaerobic induction
AlWRKY43	ARE	AAACCA	cis-acting regulatory element essential for the anaerobic induction
AlWRKY43	TATC-box	TATCCCA	cis-acting element involved in gibberellin-responsiveness
AlWRKY43	ABRE	ACGTG	cis-acting element involved in the abscisic acid responsiveness
AlWRKY43	ABRE	ACGTG	cis-acting element involved in the abscisic acid responsiveness
AlWRKY43	ABRE	ACGTG	cis-acting element involved in the abscisic acid responsiveness
AlWRKY43	ABRE	ACGTG	cis-acting element involved in the abscisic acid responsiveness
AlWRKY43	ABRE	CACGTG	cis-acting element involved in the abscisic acid responsiveness
AlWRKY43	ABRE	ACGTG	cis-acting element involved in the abscisic acid responsiveness
AlWRKY43	LTR	CCGAAA	cis-acting element involved in low-temperature responsiveness
AlWRKY43	TGACG-motif	TGACG	cis-acting regulatory element involved in the MeJA-responsiveness
AlWRKY43	TGACG-motif	TGACG	cis-acting regulatory element involved in the MeJA-responsiveness
AlWRKY43	TGACG-motif	TGACG	cis-acting regulatory element involved in the MeJA-responsiveness
AlWRKY43	CGTCA-motif	CGTCA	cis-acting regulatory element involved in the MeJA-responsiveness
AlWRKY43	CGTCA-motif	CGTCA	cis-acting regulatory element involved in the MeJA-responsiveness
AlWRKY43	CGTCA-motif	CGTCA	cis-acting regulatory element involved in the MeJA-responsiveness
AlWRKY43	CAAT-box	CAAAT	common cis-acting element in promoter and enhancer regions
AlWRKY43	CAAT-box	CAAAT	common cis-acting element in promoter and enhancer regions
AlWRKY43	CAAT-box	CAAAT	common cis-acting element in promoter and enhancer regions
AlWRKY43	CAAT-box	CAAAT	common cis-acting element in promoter and enhancer regions
AlWRKY43	CAAT-box	CAAAT	common cis-acting element in promoter and enhancer regions
AlWRKY43	CAAT-box	CAAAT	common cis-acting element in promoter and enhancer regions
AlWRKY43	CAAT-box	CAAAT	common cis-acting element in promoter and enhancer regions
AlWRKY43	CAAT-box	CAAAT	common cis-acting element in promoter and enhancer regions
AlWRKY43	CAAT-box	CAAAT	common cis-acting element in promoter and enhancer regions
AlWRKY43	CAAT-box	CAAAT	common cis-acting element in promoter and enhancer regions
AlWRKY43	CAAT-box	CAAAT	common cis-acting element in promoter and enhancer regions
AlWRKY43	CAAT-box	CCAAT	common cis-acting element in promoter and enhancer regions
AlWRKY44	CAAT-box	CAAAT	common cis-acting element in promoter and enhancer regions
AlWRKY44	CAAT-box	CAAAT	common cis-acting element in promoter and enhancer regions
AlWRKY44	CAAT-box	CCCAATTT	common cis-acting element in promoter and enhancer regions
AlWRKY44	CAAT-box	CCAAT	common cis-acting element in promoter and enhancer regions
AlWRKY44	CAAT-box	CAAAT	common cis-acting element in promoter and enhancer regions
AlWRKY44	CAAT-box	CCAAT	common cis-acting element in promoter and enhancer regions
AlWRKY44	CAAT-box	CCAAT	common cis-acting element in promoter and enhancer regions
AlWRKY44	CAAT-box	CAAAT	common cis-acting element in promoter and enhancer regions
AlWRKY44	CAAT-box	CAAAT	common cis-acting element in promoter and enhancer regions
AlWRKY44	CAAT-box	CAAAT	common cis-acting element in promoter and enhancer regions
AlWRKY44	CAAT-box	CCAAT	common cis-acting element in promoter and enhancer regions
AlWRKY44	CAAT-box	CAAAT	common cis-acting element in promoter and enhancer regions
AlWRKY44	CAAT-box	CCAAT	common cis-acting element in promoter and enhancer regions
AlWRKY44	TGA-element	AACGAC	auxin-responsive element
AlWRKY44	TC-rich repeats	ATTCTCTAAC	cis-acting element involved in defense and stress responsiveness
AlWRKY44	TC-rich repeats	GTTTTCTTAC	cis-acting element involved in defense and stress responsiveness
AlWRKY44	LTR	CCGAAA	cis-acting element involved in low-temperature responsiveness
AlWRKY44	TCA-element	CCATCTTTTT	cis-acting element involved in salicylic acid responsiveness
AlWRKY44	ARE	AAACCA	cis-acting regulatory element essential for the anaerobic induction
AlWRKY44	ARE	AAACCA	cis-acting regulatory element essential for the anaerobic induction
AlWRKY44	ARE	AAACCA	cis-acting regulatory element essential for the anaerobic induction
AlWRKY44	ARE	AAACCA	cis-acting regulatory element essential for the anaerobic induction
AlWRKY45	GC-motif	CCCCCG	enhancer-like element involved in anoxic specific inducibility
AlWRKY45	GC-motif	CCCCCG	enhancer-like element involved in anoxic specific inducibility
AlWRKY45	CAAT-box	CCAAT	common cis-acting element in promoter and enhancer regions
AlWRKY45	CAAT-box	CAAAT	common cis-acting element in promoter and enhancer regions
AlWRKY45	CAAT-box	CCAAT	common cis-acting element in promoter and enhancer regions
AlWRKY45	CAAT-box	CAACCAACTCC	common cis-acting element in promoter and enhancer regions
AlWRKY45	CAAT-box	CAACCAACTCC	common cis-acting element in promoter and enhancer regions
AlWRKY45	CAAT-box	CAAAT	common cis-acting element in promoter and enhancer regions
AlWRKY45	CAAT-box	CAAAT	common cis-acting element in promoter and enhancer regions
AlWRKY45	CAAT-box	CAAAT	common cis-acting element in promoter and enhancer regions
AlWRKY45	CAAT-box	CCAAT	common cis-acting element in promoter and enhancer regions
AlWRKY45	CAAT-box	CCAAT	common cis-acting element in promoter and enhancer regions
AlWRKY45	CAAT-box	CAAAT	common cis-acting element in promoter and enhancer regions
AlWRKY45	CAAT-box	CAAAT	common cis-acting element in promoter and enhancer regions
AlWRKY45	CAAT-box	CAAAT	common cis-acting element in promoter and enhancer regions
AlWRKY45	CAAT-box	CAAAT	common cis-acting element in promoter and enhancer regions
AlWRKY45	CAAT-box	CAAAT	common cis-acting element in promoter and enhancer regions
AlWRKY45	CAAT-box	CAAAT	common cis-acting element in promoter and enhancer regions
AlWRKY45	CAAT-box	CAAAT	common cis-acting element in promoter and enhancer regions
AlWRKY45	CAAT-box	CAAAT	common cis-acting element in promoter and enhancer regions
AlWRKY45	CAAT-box	CAAAT	common cis-acting element in promoter and enhancer regions
AlWRKY45	CAAT-box	CAAAT	common cis-acting element in promoter and enhancer regions
AlWRKY45	ARE	AAACCA	cis-acting regulatory element essential for the anaerobic induction
AlWRKY45	ARE	AAACCA	cis-acting regulatory element essential for the anaerobic induction
AlWRKY45	ARE	AAACCA	cis-acting regulatory element essential for the anaerobic induction
AlWRKY45	ABRE	CACGTG	cis-acting element involved in the abscisic acid responsiveness
AlWRKY45	ABRE	ACGTG	cis-acting element involved in the abscisic acid responsiveness
AlWRKY45	ABRE	AACCCGG	cis-acting element involved in the abscisic acid responsiveness
AlWRKY45	ABRE	CACGTG	cis-acting element involved in the abscisic acid responsiveness
AlWRKY45	ABRE	ACGTG	cis-acting element involved in the abscisic acid responsiveness
AlWRKY45	TCA-element	CCATCTTTTT	cis-acting element involved in salicylic acid responsiveness
AlWRKY45	TCA-element	CCATCTTTTT	cis-acting element involved in salicylic acid responsiveness
AlWRKY45	LTR	CCGAAA	cis-acting element involved in low-temperature responsiveness
AlWRKY45	LTR	CCGAAA	cis-acting element involved in low-temperature responsiveness
AlWRKY45	LTR	CCGAAA	cis-acting element involved in low-temperature responsiveness
AlWRKY46	ARE	AAACCA	cis-acting regulatory element essential for the anaerobic induction
AlWRKY46	ARE	AAACCA	cis-acting regulatory element essential for the anaerobic induction
AlWRKY46	ARE	AAACCA	cis-acting regulatory element essential for the anaerobic induction
AlWRKY46	ARE	AAACCA	cis-acting regulatory element essential for the anaerobic induction
AlWRKY46	ARE	AAACCA	cis-acting regulatory element essential for the anaerobic induction
AlWRKY46	ARE	AAACCA	cis-acting regulatory element essential for the anaerobic induction
AlWRKY46	ARE	AAACCA	cis-acting regulatory element essential for the anaerobic induction
AlWRKY46	TCA-element	CCATCTTTTT	cis-acting element involved in salicylic acid responsiveness
AlWRKY46	LTR	CCGAAA	cis-acting element involved in low-temperature responsiveness
AlWRKY46	TGACG-motif	TGACG	cis-acting regulatory element involved in the MeJA-responsiveness
AlWRKY46	CGTCA-motif	CGTCA	cis-acting regulatory element involved in the MeJA-responsiveness
AlWRKY46	TGA-element	AACGAC	auxin-responsive element
AlWRKY46	CAAT-box	CAAAT	common cis-acting element in promoter and enhancer regions
AlWRKY46	CAAT-box	CAAAT	common cis-acting element in promoter and enhancer regions
AlWRKY46	CAAT-box	CAAAT	common cis-acting element in promoter and enhancer regions
AlWRKY46	CAAT-box	CAAAT	common cis-acting element in promoter and enhancer regions
AlWRKY46	CAAT-box	CAAAT	common cis-acting element in promoter and enhancer regions
AlWRKY46	CAAT-box	CAAAT	common cis-acting element in promoter and enhancer regions
AlWRKY46	CAAT-box	CCAAT	common cis-acting element in promoter and enhancer regions
AlWRKY46	CAAT-box	CAAAT	common cis-acting element in promoter and enhancer regions
AlWRKY47	CGTCA-motif	CGTCA	cis-acting regulatory element involved in the MeJA-responsiveness
AlWRKY47	CGTCA-motif	CGTCA	cis-acting regulatory element involved in the MeJA-responsiveness
AlWRKY47	CGTCA-motif	CGTCA	cis-acting regulatory element involved in the MeJA-responsiveness
AlWRKY47	GC-motif	CCCCCG	enhancer-like element involved in anoxic specific inducibility
AlWRKY47	CAAT-box	CAAAT	common cis-acting element in promoter and enhancer regions
AlWRKY47	CAAT-box	CCAAT	common cis-acting element in promoter and enhancer regions
AlWRKY47	CAAT-box	CAAAT	common cis-acting element in promoter and enhancer regions
AlWRKY47	CAAT-box	CAAAT	common cis-acting element in promoter and enhancer regions
AlWRKY47	CAAT-box	CCAAT	common cis-acting element in promoter and enhancer regions
AlWRKY47	CAAT-box	CAAAT	common cis-acting element in promoter and enhancer regions
AlWRKY47	CAAT-box	CAAAT	common cis-acting element in promoter and enhancer regions
AlWRKY47	CAAT-box	CAAAT	common cis-acting element in promoter and enhancer regions
AlWRKY47	CAAT-box	CCAAT	common cis-acting element in promoter and enhancer regions
AlWRKY47	CAAT-box	CAAAT	common cis-acting element in promoter and enhancer regions
AlWRKY47	CAAT-box	CAAAT	common cis-acting element in promoter and enhancer regions
AlWRKY47	CAAT-box	CAAAT	common cis-acting element in promoter and enhancer regions
AlWRKY47	CAAT-box	CCAAT	common cis-acting element in promoter and enhancer regions
AlWRKY47	CAAT-box	CAAAT	common cis-acting element in promoter and enhancer regions
AlWRKY47	CAAT-box	CCAAT	common cis-acting element in promoter and enhancer regions
AlWRKY47	ABRE	ACGTG	cis-acting element involved in the abscisic acid responsiveness
AlWRKY47	ABRE	CACGTG	cis-acting element involved in the abscisic acid responsiveness
AlWRKY47	ABRE	ACGTG	cis-acting element involved in the abscisic acid responsiveness
AlWRKY47	ABRE	ACGTG	cis-acting element involved in the abscisic acid responsiveness
AlWRKY47	TGACG-motif	TGACG	cis-acting regulatory element involved in the MeJA-responsiveness
AlWRKY47	TGACG-motif	TGACG	cis-acting regulatory element involved in the MeJA-responsiveness
AlWRKY47	TGACG-motif	TGACG	cis-acting regulatory element involved in the MeJA-responsiveness
AlWRKY48	CAAT-box	CAAAT	common cis-acting element in promoter and enhancer regions
AlWRKY48	CAAT-box	CCAAT	common cis-acting element in promoter and enhancer regions
AlWRKY48	CAAT-box	CCAAT	common cis-acting element in promoter and enhancer regions
AlWRKY48	CAAT-box	CAAAT	common cis-acting element in promoter and enhancer regions
AlWRKY48	CAAT-box	CAAAT	common cis-acting element in promoter and enhancer regions
AlWRKY48	CAAT-box	CAAAT	common cis-acting element in promoter and enhancer regions
AlWRKY48	CAAT-box	CCAAT	common cis-acting element in promoter and enhancer regions
AlWRKY48	CAAT-box	CCAAT	common cis-acting element in promoter and enhancer regions
AlWRKY48	CAAT-box	CCCAATTT	common cis-acting element in promoter and enhancer regions
AlWRKY48	CAAT-box	CCAAT	common cis-acting element in promoter and enhancer regions
AlWRKY48	CAAT-box	CAAAT	common cis-acting element in promoter and enhancer regions
AlWRKY48	CAAT-box	CAAAT	common cis-acting element in promoter and enhancer regions
AlWRKY48	CAAT-box	CAAAT	common cis-acting element in promoter and enhancer regions
AlWRKY48	CAAT-box	CAAAT	common cis-acting element in promoter and enhancer regions
AlWRKY48	CAAT-box	CAAAT	common cis-acting element in promoter and enhancer regions
AlWRKY48	CAAT-box	CAAAT	common cis-acting element in promoter and enhancer regions
AlWRKY48	CAAT-box	CCAAT	common cis-acting element in promoter and enhancer regions
AlWRKY48	CAAT-box	CAAAT	common cis-acting element in promoter and enhancer regions
AlWRKY48	CAAT-box	CAAAT	common cis-acting element in promoter and enhancer regions
AlWRKY48	CAAT-box	CAAAT	common cis-acting element in promoter and enhancer regions
AlWRKY48	CAAT-box	CCAAT	common cis-acting element in promoter and enhancer regions
AlWRKY48	CAAT-box	CAAAT	common cis-acting element in promoter and enhancer regions
AlWRKY48	CAAT-box	CCAAT	common cis-acting element in promoter and enhancer regions
AlWRKY48	CAAT-box	CCAAT	common cis-acting element in promoter and enhancer regions
AlWRKY48	TGA-element	AACGAC	auxin-responsive element
AlWRKY48	GC-motif	CCCCCG	enhancer-like element involved in anoxic specific inducibility
AlWRKY48	GC-motif	CCCCCG	enhancer-like element involved in anoxic specific inducibility
AlWRKY48	CGTCA-motif	CGTCA	cis-acting regulatory element involved in the MeJA-responsiveness
AlWRKY48	CGTCA-motif	CGTCA	cis-acting regulatory element involved in the MeJA-responsiveness
AlWRKY48	CGTCA-motif	CGTCA	cis-acting regulatory element involved in the MeJA-responsiveness
AlWRKY48	TGACG-motif	TGACG	cis-acting regulatory element involved in the MeJA-responsiveness
AlWRKY48	TGACG-motif	TGACG	cis-acting regulatory element involved in the MeJA-responsiveness
AlWRKY48	TGACG-motif	TGACG	cis-acting regulatory element involved in the MeJA-responsiveness
AlWRKY48	LTR	CCGAAA	cis-acting element involved in low-temperature responsiveness
AlWRKY48	LTR	CCGAAA	cis-acting element involved in low-temperature responsiveness
AlWRKY48	LTR	CCGAAA	cis-acting element involved in low-temperature responsiveness
AlWRKY48	ARE	AAACCA	cis-acting regulatory element essential for the anaerobic induction
AlWRKY48	ARE	AAACCA	cis-acting regulatory element essential for the anaerobic induction
AlWRKY48	ARE	AAACCA	cis-acting regulatory element essential for the anaerobic induction
AlWRKY48	ARE	AAACCA	cis-acting regulatory element essential for the anaerobic induction
AlWRKY48	ARE	AAACCA	cis-acting regulatory element essential for the anaerobic induction
AlWRKY48	ARE	AAACCA	cis-acting regulatory element essential for the anaerobic induction
AlWRKY48	ABRE	ACGTG	cis-acting element involved in the abscisic acid responsiveness
AlWRKY49	CAAT-box	CCAAT	common cis-acting element in promoter and enhancer regions
AlWRKY49	CAAT-box	CCAAT	common cis-acting element in promoter and enhancer regions
AlWRKY49	CAAT-box	CAAAT	common cis-acting element in promoter and enhancer regions
AlWRKY49	CAAT-box	CAAAT	common cis-acting element in promoter and enhancer regions
AlWRKY49	CAAT-box	CAAAT	common cis-acting element in promoter and enhancer regions
AlWRKY49	CAAT-box	CAAAT	common cis-acting element in promoter and enhancer regions
AlWRKY49	CAAT-box	CAAAT	common cis-acting element in promoter and enhancer regions
AlWRKY49	CAAT-box	CAAAT	common cis-acting element in promoter and enhancer regions
AlWRKY49	CGTCA-motif	CGTCA	cis-acting regulatory element involved in the MeJA-responsiveness
AlWRKY49	CGTCA-motif	CGTCA	cis-acting regulatory element involved in the MeJA-responsiveness
AlWRKY49	TGACG-motif	TGACG	cis-acting regulatory element involved in the MeJA-responsiveness
AlWRKY49	TGACG-motif	TGACG	cis-acting regulatory element involved in the MeJA-responsiveness
AlWRKY49	ARE	AAACCA	cis-acting regulatory element essential for the anaerobic induction
AlWRKY49	ARE	AAACCA	cis-acting regulatory element essential for the anaerobic induction
AlWRKY49	ARE	AAACCA	cis-acting regulatory element essential for the anaerobic induction
AlWRKY49	ABRE	ACGTG	cis-acting element involved in the abscisic acid responsiveness
AlWRKY49	ABRE	ACGTG	cis-acting element involved in the abscisic acid responsiveness
AlWRKY49	ABRE	ACGTG	cis-acting element involved in the abscisic acid responsiveness
AlWRKY49	ABRE	ACGTG	cis-acting element involved in the abscisic acid responsiveness
AlWRKY49	TATC-box	TATCCCA	cis-acting element involved in gibberellin-responsiveness
AlWRKY49	LTR	CCGAAA	cis-acting element involved in low-temperature responsiveness
AlWRKY50	ABRE	CACGTG	cis-acting element involved in the abscisic acid responsiveness
AlWRKY50	ABRE	ACGTG	cis-acting element involved in the abscisic acid responsiveness
AlWRKY50	ABRE	ACGTG	cis-acting element involved in the abscisic acid responsiveness
AlWRKY50	ABRE	ACGTG	cis-acting element involved in the abscisic acid responsiveness
AlWRKY50	ABRE	ACGTG	cis-acting element involved in the abscisic acid responsiveness
AlWRKY50	ABRE	ACGTG	cis-acting element involved in the abscisic acid responsiveness
AlWRKY50	ABRE	CGCACGTGTC	cis-acting element involved in the abscisic acid responsiveness
AlWRKY50	ABRE	ACGTG	cis-acting element involved in the abscisic acid responsiveness
AlWRKY50	TCA-element	TCAGAAGAGG	cis-acting element involved in salicylic acid responsiveness
AlWRKY50	TGACG-motif	TGACG	cis-acting regulatory element involved in the MeJA-responsiveness
AlWRKY50	TGACG-motif	TGACG	cis-acting regulatory element involved in the MeJA-responsiveness
AlWRKY50	TGACG-motif	TGACG	cis-acting regulatory element involved in the MeJA-responsiveness
AlWRKY50	TGACG-motif	TGACG	cis-acting regulatory element involved in the MeJA-responsiveness
AlWRKY50	TGACG-motif	TGACG	cis-acting regulatory element involved in the MeJA-responsiveness
AlWRKY50	TGACG-motif	TGACG	cis-acting regulatory element involved in the MeJA-responsiveness
AlWRKY50	TGACG-motif	TGACG	cis-acting regulatory element involved in the MeJA-responsiveness
AlWRKY50	TGACG-motif	TGACG	cis-acting regulatory element involved in the MeJA-responsiveness
AlWRKY50	SARE	TTCGACCATCTT	cis-acting element involved in salicylic acid responsiveness
AlWRKY50	CGTCA-motif	CGTCA	cis-acting regulatory element involved in the MeJA-responsiveness
AlWRKY50	CGTCA-motif	CGTCA	cis-acting regulatory element involved in the MeJA-responsiveness
AlWRKY50	CGTCA-motif	CGTCA	cis-acting regulatory element involved in the MeJA-responsiveness
AlWRKY50	CGTCA-motif	CGTCA	cis-acting regulatory element involved in the MeJA-responsiveness
AlWRKY50	CGTCA-motif	CGTCA	cis-acting regulatory element involved in the MeJA-responsiveness
AlWRKY50	CGTCA-motif	CGTCA	cis-acting regulatory element involved in the MeJA-responsiveness
AlWRKY50	CGTCA-motif	CGTCA	cis-acting regulatory element involved in the MeJA-responsiveness
AlWRKY50	CGTCA-motif	CGTCA	cis-acting regulatory element involved in the MeJA-responsiveness
AlWRKY50	MBS	CAACTG	MYB binding site involved in drought-inducibility
AlWRKY50	TGA-element	AACGAC	auxin-responsive element
AlWRKY50	TGA-element	AACGAC	auxin-responsive element
AlWRKY50	GC-motif	CCCCCG	enhancer-like element involved in anoxic specific inducibility
AlWRKY50	CAAT-box	CAAAT	common cis-acting element in promoter and enhancer regions
AlWRKY50	CAAT-box	CAAAT	common cis-acting element in promoter and enhancer regions
AlWRKY50	CAAT-box	CCAAT	common cis-acting element in promoter and enhancer regions
AlWRKY50	CAAT-box	CAAAT	common cis-acting element in promoter and enhancer regions
AlWRKY50	CAAT-box	CAAAT	common cis-acting element in promoter and enhancer regions
AlWRKY50	CAAT-box	CAAAT	common cis-acting element in promoter and enhancer regions
AlWRKY50	CAAT-box	CCAAT	common cis-acting element in promoter and enhancer regions
AlWRKY50	CAAT-box	CCAAT	common cis-acting element in promoter and enhancer regions
AlWRKY50	CAAT-box	CAAAT	common cis-acting element in promoter and enhancer regions
AlWRKY50	CAAT-box	CAAAT	common cis-acting element in promoter and enhancer regions
AlWRKY50	CAAT-box	CAAAT	common cis-acting element in promoter and enhancer regions
AlWRKY50	CAAT-box	CAAAT	common cis-acting element in promoter and enhancer regions
AlWRKY50	CAAT-box	CAAAT	common cis-acting element in promoter and enhancer regions
AlWRKY50	CAAT-box	CAAAT	common cis-acting element in promoter and enhancer regions
AlWRKY50	CAAT-box	CCAAT	common cis-acting element in promoter and enhancer regions
AlWRKY50	CAAT-box	CAAAT	common cis-acting element in promoter and enhancer regions
AlWRKY50	CAAT-box	CCAAT	common cis-acting element in promoter and enhancer regions
AlWRKY50	CAAT-box	CCAAT	common cis-acting element in promoter and enhancer regions
AlWRKY50	CAAT-box	CAAAT	common cis-acting element in promoter and enhancer regions
AlWRKY50	CAAT-box	CAAAT	common cis-acting element in promoter and enhancer regions
AlWRKY50	WUN-motif	AAATTTCCT	wound-responsive element
AlWRKY51	TGACG-motif	TGACG	cis-acting regulatory element involved in the MeJA-responsiveness
AlWRKY51	TGACG-motif	TGACG	cis-acting regulatory element involved in the MeJA-responsiveness
AlWRKY51	TGACG-motif	TGACG	cis-acting regulatory element involved in the MeJA-responsiveness
AlWRKY51	ABRE	ACGTG	cis-acting element involved in the abscisic acid responsiveness
AlWRKY51	ABRE	ACGTG	cis-acting element involved in the abscisic acid responsiveness
AlWRKY51	ABRE	ACGTG	cis-acting element involved in the abscisic acid responsiveness
AlWRKY51	ABRE	ACGTG	cis-acting element involved in the abscisic acid responsiveness
AlWRKY51	ABRE	CGCACGTGTC	cis-acting element involved in the abscisic acid responsiveness
AlWRKY51	ABRE	CACGTG	cis-acting element involved in the abscisic acid responsiveness
AlWRKY51	ABRE	ACGTG	cis-acting element involved in the abscisic acid responsiveness
AlWRKY51	ABRE	GCCGCGTGGC	cis-acting element involved in the abscisic acid responsiveness
AlWRKY51	ABRE	ACGTG	cis-acting element involved in the abscisic acid responsiveness
AlWRKY51	TATC-box	TATCCCA	cis-acting element involved in gibberellin-responsiveness
AlWRKY51	ARE	AAACCA	cis-acting regulatory element essential for the anaerobic induction
AlWRKY51	ARE	AAACCA	cis-acting regulatory element essential for the anaerobic induction
AlWRKY51	ARE	AAACCA	cis-acting regulatory element essential for the anaerobic induction
AlWRKY51	ARE	AAACCA	cis-acting regulatory element essential for the anaerobic induction
AlWRKY51	ARE	AAACCA	cis-acting regulatory element essential for the anaerobic induction
AlWRKY51	CAAT-box	CCAAT	common cis-acting element in promoter and enhancer regions
AlWRKY51	CAAT-box	CCAAT	common cis-acting element in promoter and enhancer regions
AlWRKY51	CAAT-box	CCAAT	common cis-acting element in promoter and enhancer regions
AlWRKY51	CAAT-box	CAAAT	common cis-acting element in promoter and enhancer regions
AlWRKY51	CAAT-box	CCAAT	common cis-acting element in promoter and enhancer regions
AlWRKY51	CAAT-box	CCAAT	common cis-acting element in promoter and enhancer regions
AlWRKY51	CAAT-box	CCAAT	common cis-acting element in promoter and enhancer regions
AlWRKY51	CAAT-box	CCCAATTT	common cis-acting element in promoter and enhancer regions
AlWRKY51	CAAT-box	CCAAT	common cis-acting element in promoter and enhancer regions
AlWRKY51	CAAT-box	CAAAT	common cis-acting element in promoter and enhancer regions
AlWRKY51	CAAT-box	CAAAT	common cis-acting element in promoter and enhancer regions
AlWRKY51	CAAT-box	CCAAT	common cis-acting element in promoter and enhancer regions
AlWRKY51	CAAT-box	CCAAT	common cis-acting element in promoter and enhancer regions
AlWRKY51	CAAT-box	CCAAT	common cis-acting element in promoter and enhancer regions
AlWRKY51	CAAT-box	CCAAT	common cis-acting element in promoter and enhancer regions
AlWRKY51	CAAT-box	CCAAT	common cis-acting element in promoter and enhancer regions
AlWRKY51	CAAT-box	AGCTCAATTTCA	common cis-acting element in promoter and enhancer regions
AlWRKY51	CAAT-box	CAAAT	common cis-acting element in promoter and enhancer regions
AlWRKY51	CAAT-box	CCAAT	common cis-acting element in promoter and enhancer regions
AlWRKY51	CAAT-box	CAAAT	common cis-acting element in promoter and enhancer regions
AlWRKY51	TGA-element	AACGAC	auxin-responsive element
AlWRKY51	CGTCA-motif	CGTCA	cis-acting regulatory element involved in the MeJA-responsiveness
AlWRKY51	CGTCA-motif	CGTCA	cis-acting regulatory element involved in the MeJA-responsiveness
AlWRKY51	CGTCA-motif	CGTCA	cis-acting regulatory element involved in the MeJA-responsiveness
AlWRKY52	TATC-box	TATCCCA	cis-acting element involved in gibberellin-responsiveness
AlWRKY52	ABRE	ACGTG	cis-acting element involved in the abscisic acid responsiveness
AlWRKY52	ARE	AAACCA	cis-acting regulatory element essential for the anaerobic induction
AlWRKY52	ARE	AAACCA	cis-acting regulatory element essential for the anaerobic induction
AlWRKY52	ARE	AAACCA	cis-acting regulatory element essential for the anaerobic induction
AlWRKY52	ARE	AAACCA	cis-acting regulatory element essential for the anaerobic induction
AlWRKY52	TGACG-motif	TGACG	cis-acting regulatory element involved in the MeJA-responsiveness
AlWRKY52	TGACG-motif	TGACG	cis-acting regulatory element involved in the MeJA-responsiveness
AlWRKY52	TGACG-motif	TGACG	cis-acting regulatory element involved in the MeJA-responsiveness
AlWRKY52	TGACG-motif	TGACG	cis-acting regulatory element involved in the MeJA-responsiveness
AlWRKY52	TGACG-motif	TGACG	cis-acting regulatory element involved in the MeJA-responsiveness
AlWRKY52	TGACG-motif	TGACG	cis-acting regulatory element involved in the MeJA-responsiveness
AlWRKY52	TGACG-motif	TGACG	cis-acting regulatory element involved in the MeJA-responsiveness
AlWRKY52	TC-rich repeats	GTTTTCTTAC	cis-acting element involved in defense and stress responsiveness
AlWRKY52	CGTCA-motif	CGTCA	cis-acting regulatory element involved in the MeJA-responsiveness
AlWRKY52	CGTCA-motif	CGTCA	cis-acting regulatory element involved in the MeJA-responsiveness
AlWRKY52	CGTCA-motif	CGTCA	cis-acting regulatory element involved in the MeJA-responsiveness
AlWRKY52	CGTCA-motif	CGTCA	cis-acting regulatory element involved in the MeJA-responsiveness
AlWRKY52	CGTCA-motif	CGTCA	cis-acting regulatory element involved in the MeJA-responsiveness
AlWRKY52	CGTCA-motif	CGTCA	cis-acting regulatory element involved in the MeJA-responsiveness
AlWRKY52	CGTCA-motif	CGTCA	cis-acting regulatory element involved in the MeJA-responsiveness
AlWRKY52	CAAT-box	CCAAT	common cis-acting element in promoter and enhancer regions
AlWRKY52	CAAT-box	CAAAT	common cis-acting element in promoter and enhancer regions
AlWRKY52	CAAT-box	CCAAT	common cis-acting element in promoter and enhancer regions
AlWRKY52	CAAT-box	CAAAT	common cis-acting element in promoter and enhancer regions
AlWRKY52	CAAT-box	CAAAT	common cis-acting element in promoter and enhancer regions
AlWRKY52	CAAT-box	CAAAT	common cis-acting element in promoter and enhancer regions
AlWRKY52	CAAT-box	CAAAT	common cis-acting element in promoter and enhancer regions
AlWRKY52	CAAT-box	CAAAT	common cis-acting element in promoter and enhancer regions
AlWRKY52	CAAT-box	CCAAT	common cis-acting element in promoter and enhancer regions
AlWRKY52	CAAT-box	CAAAT	common cis-acting element in promoter and enhancer regions
AlWRKY52	CAAT-box	CAAAT	common cis-acting element in promoter and enhancer regions
AlWRKY53	CAAT-box	CAAAT	common cis-acting element in promoter and enhancer regions
AlWRKY53	CAAT-box	CAAAT	common cis-acting element in promoter and enhancer regions
AlWRKY53	CAAT-box	CCAAT	common cis-acting element in promoter and enhancer regions
AlWRKY53	CAAT-box	CCAAT	common cis-acting element in promoter and enhancer regions
AlWRKY53	CAAT-box	CAAAT	common cis-acting element in promoter and enhancer regions
AlWRKY53	CAAT-box	CAAAT	common cis-acting element in promoter and enhancer regions
AlWRKY53	CAAT-box	CAAAT	common cis-acting element in promoter and enhancer regions
AlWRKY53	CAAT-box	CAAAT	common cis-acting element in promoter and enhancer regions
AlWRKY53	CAAT-box	CAAAT	common cis-acting element in promoter and enhancer regions
AlWRKY53	CAAT-box	CCAAT	common cis-acting element in promoter and enhancer regions
AlWRKY53	CAAT-box	CAAAT	common cis-acting element in promoter and enhancer regions
AlWRKY53	CAAT-box	CCAAT	common cis-acting element in promoter and enhancer regions
AlWRKY53	CAAT-box	CCAAT	common cis-acting element in promoter and enhancer regions
AlWRKY53	CGTCA-motif	CGTCA	cis-acting regulatory element involved in the MeJA-responsiveness
AlWRKY53	CGTCA-motif	CGTCA	cis-acting regulatory element involved in the MeJA-responsiveness
AlWRKY53	CGTCA-motif	CGTCA	cis-acting regulatory element involved in the MeJA-responsiveness
AlWRKY53	TGACG-motif	TGACG	cis-acting regulatory element involved in the MeJA-responsiveness
AlWRKY53	TGACG-motif	TGACG	cis-acting regulatory element involved in the MeJA-responsiveness
AlWRKY53	TGACG-motif	TGACG	cis-acting regulatory element involved in the MeJA-responsiveness
AlWRKY53	ABRE	ACGTG	cis-acting element involved in the abscisic acid responsiveness
AlWRKY53	ABRE	AACCCGG	cis-acting element involved in the abscisic acid responsiveness
AlWRKY53	ARE	AAACCA	cis-acting regulatory element essential for the anaerobic induction
AlWRKY53	ARE	AAACCA	cis-acting regulatory element essential for the anaerobic induction
AlWRKY54	AuxRR-core	GGTCCAT	cis-acting regulatory element involved in auxin responsiveness
AlWRKY54	TC-rich repeats	ATTCTCTAAC	cis-acting element involved in defense and stress responsiveness
AlWRKY54	CAAT-box	CAAAT	common cis-acting element in promoter and enhancer regions
AlWRKY54	CAAT-box	CAAAT	common cis-acting element in promoter and enhancer regions
AlWRKY54	CAAT-box	CAAAT	common cis-acting element in promoter and enhancer regions
AlWRKY54	CAAT-box	CCAAT	common cis-acting element in promoter and enhancer regions
AlWRKY54	CAAT-box	CCAAT	common cis-acting element in promoter and enhancer regions
AlWRKY54	CAAT-box	CAAAT	common cis-acting element in promoter and enhancer regions
AlWRKY54	CAAT-box	CAAAT	common cis-acting element in promoter and enhancer regions
AlWRKY54	CAAT-box	CAAAT	common cis-acting element in promoter and enhancer regions
AlWRKY54	CAAT-box	CCAAT	common cis-acting element in promoter and enhancer regions
AlWRKY54	CAAT-box	CCAAT	common cis-acting element in promoter and enhancer regions
AlWRKY54	CAAT-box	CCCAATTT	common cis-acting element in promoter and enhancer regions
AlWRKY54	CAAT-box	CCAAT	common cis-acting element in promoter and enhancer regions
AlWRKY54	ARE	AAACCA	cis-acting regulatory element essential for the anaerobic induction
AlWRKY54	ARE	AAACCA	cis-acting regulatory element essential for the anaerobic induction
AlWRKY54	ARE	AAACCA	cis-acting regulatory element essential for the anaerobic induction
AlWRKY54	ARE	AAACCA	cis-acting regulatory element essential for the anaerobic induction
AlWRKY54	ARE	AAACCA	cis-acting regulatory element essential for the anaerobic induction
AlWRKY54	ARE	AAACCA	cis-acting regulatory element essential for the anaerobic induction
AlWRKY54	ARE	AAACCA	cis-acting regulatory element essential for the anaerobic induction
AlWRKY55	TGACG-motif	TGACG	cis-acting regulatory element involved in the MeJA-responsiveness
AlWRKY55	TGACG-motif	TGACG	cis-acting regulatory element involved in the MeJA-responsiveness
AlWRKY55	ABRE	ACGTG	cis-acting element involved in the abscisic acid responsiveness
AlWRKY55	ARE	AAACCA	cis-acting regulatory element essential for the anaerobic induction
AlWRKY55	ARE	AAACCA	cis-acting regulatory element essential for the anaerobic induction
AlWRKY55	ARE	AAACCA	cis-acting regulatory element essential for the anaerobic induction
AlWRKY55	CAAT-box	TGCCAAC	common cis-acting element in promoter and enhancer regions
AlWRKY55	CAAT-box	CAAAT	common cis-acting element in promoter and enhancer regions
AlWRKY55	CAAT-box	CCAAT	common cis-acting element in promoter and enhancer regions
AlWRKY55	CAAT-box	CAAAT	common cis-acting element in promoter and enhancer regions
AlWRKY55	CAAT-box	CCAAT	common cis-acting element in promoter and enhancer regions
AlWRKY55	CAAT-box	CAAAT	common cis-acting element in promoter and enhancer regions
AlWRKY55	CAAT-box	CCAAT	common cis-acting element in promoter and enhancer regions
AlWRKY55	CAAT-box	CAAAT	common cis-acting element in promoter and enhancer regions
AlWRKY55	CAAT-box	CCAAT	common cis-acting element in promoter and enhancer regions
AlWRKY55	CAAT-box	CAAAT	common cis-acting element in promoter and enhancer regions
AlWRKY55	CAAT-box	CCAAT	common cis-acting element in promoter and enhancer regions
AlWRKY55	CAAT-box	CAAAT	common cis-acting element in promoter and enhancer regions
AlWRKY55	CAAT-box	TGCCAAC	common cis-acting element in promoter and enhancer regions
AlWRKY55	CAAT-box	CCAAT	common cis-acting element in promoter and enhancer regions
AlWRKY55	CAAT-box	CAAAT	common cis-acting element in promoter and enhancer regions
AlWRKY55	AuxRR-core	GGTCCAT	cis-acting regulatory element involved in auxin responsiveness
AlWRKY55	AuxRR-core	GGTCCAT	cis-acting regulatory element involved in auxin responsiveness
AlWRKY55	TGA-element	AACGAC	auxin-responsive element
AlWRKY55	TGA-element	AACGAC	auxin-responsive element
AlWRKY55	TGA-element	AACGAC	auxin-responsive element
AlWRKY55	TC-rich repeats	GTTTTCTTAC	cis-acting element involved in defense and stress responsiveness
AlWRKY55	CGTCA-motif	CGTCA	cis-acting regulatory element involved in the MeJA-responsiveness
AlWRKY55	CGTCA-motif	CGTCA	cis-acting regulatory element involved in the MeJA-responsiveness
AlWRKY56	CGTCA-motif	CGTCA	cis-acting regulatory element involved in the MeJA-responsiveness
AlWRKY56	CGTCA-motif	CGTCA	cis-acting regulatory element involved in the MeJA-responsiveness
AlWRKY56	TC-rich repeats	GTTTTCTTAC	cis-acting element involved in defense and stress responsiveness
AlWRKY56	TGA-element	AACGAC	auxin-responsive element
AlWRKY56	TGA-element	AACGAC	auxin-responsive element
AlWRKY56	AuxRR-core	GGTCCAT	cis-acting regulatory element involved in auxin responsiveness
AlWRKY56	AuxRR-core	GGTCCAT	cis-acting regulatory element involved in auxin responsiveness
AlWRKY56	CAAT-box	CCAAT	common cis-acting element in promoter and enhancer regions
AlWRKY56	CAAT-box	CAAAT	common cis-acting element in promoter and enhancer regions
AlWRKY56	CAAT-box	CCAAT	common cis-acting element in promoter and enhancer regions
AlWRKY56	CAAT-box	CAAAT	common cis-acting element in promoter and enhancer regions
AlWRKY56	CAAT-box	CCAAT	common cis-acting element in promoter and enhancer regions
AlWRKY56	CAAT-box	CAAAT	common cis-acting element in promoter and enhancer regions
AlWRKY56	CAAT-box	TGCCAAC	common cis-acting element in promoter and enhancer regions
AlWRKY56	CAAT-box	CCAAT	common cis-acting element in promoter and enhancer regions
AlWRKY56	CAAT-box	CAAAT	common cis-acting element in promoter and enhancer regions
AlWRKY56	CAAT-box	CCAAT	common cis-acting element in promoter and enhancer regions
AlWRKY56	CAAT-box	CCAAT	common cis-acting element in promoter and enhancer regions
AlWRKY56	CAAT-box	CAAAT	common cis-acting element in promoter and enhancer regions
AlWRKY56	CAAT-box	CCAAT	common cis-acting element in promoter and enhancer regions
AlWRKY56	CAAT-box	CCAAT	common cis-acting element in promoter and enhancer regions
AlWRKY56	CAAT-box	CCAAT	common cis-acting element in promoter and enhancer regions
AlWRKY56	CAAT-box	CAAAT	common cis-acting element in promoter and enhancer regions
AlWRKY56	CAAT-box	CCAAT	common cis-acting element in promoter and enhancer regions
AlWRKY56	CAAT-box	CAAAT	common cis-acting element in promoter and enhancer regions
AlWRKY56	CAAT-box	CAAAT	common cis-acting element in promoter and enhancer regions
AlWRKY56	CAAT-box	CCAAT	common cis-acting element in promoter and enhancer regions
AlWRKY56	CAAT-box	CAAAT	common cis-acting element in promoter and enhancer regions
AlWRKY56	CAAT-box	CCAAT	common cis-acting element in promoter and enhancer regions
AlWRKY56	CAAT-box	CAAAT	common cis-acting element in promoter and enhancer regions
AlWRKY56	CAAT-box	CAAAT	common cis-acting element in promoter and enhancer regions
AlWRKY56	CAAT-box	CCAAT	common cis-acting element in promoter and enhancer regions
AlWRKY56	ARE	AAACCA	cis-acting regulatory element essential for the anaerobic induction
AlWRKY56	ARE	AAACCA	cis-acting regulatory element essential for the anaerobic induction
AlWRKY56	ARE	AAACCA	cis-acting regulatory element essential for the anaerobic induction
AlWRKY56	TCA-element	TCAGAAGAGG	cis-acting element involved in salicylic acid responsiveness
AlWRKY56	TGACG-motif	TGACG	cis-acting regulatory element involved in the MeJA-responsiveness
AlWRKY56	TGACG-motif	TGACG	cis-acting regulatory element involved in the MeJA-responsiveness
AlWRKY57	ARE	AAACCA	cis-acting regulatory element essential for the anaerobic induction
AlWRKY57	ARE	AAACCA	cis-acting regulatory element essential for the anaerobic induction
AlWRKY57	ABRE	ACGTG	cis-acting element involved in the abscisic acid responsiveness
AlWRKY57	ABRE	ACGTG	cis-acting element involved in the abscisic acid responsiveness
AlWRKY57	TGACG-motif	TGACG	cis-acting regulatory element involved in the MeJA-responsiveness
AlWRKY57	TGACG-motif	TGACG	cis-acting regulatory element involved in the MeJA-responsiveness
AlWRKY57	CGTCA-motif	CGTCA	cis-acting regulatory element involved in the MeJA-responsiveness
AlWRKY57	CGTCA-motif	CGTCA	cis-acting regulatory element involved in the MeJA-responsiveness
AlWRKY57	TC-rich repeats	GTTTTCTTAC	cis-acting element involved in defense and stress responsiveness
AlWRKY57	CAAT-box	CCAAT	common cis-acting element in promoter and enhancer regions
AlWRKY57	CAAT-box	CAAAT	common cis-acting element in promoter and enhancer regions
AlWRKY57	CAAT-box	CAAAT	common cis-acting element in promoter and enhancer regions
AlWRKY57	CAAT-box	CAAAT	common cis-acting element in promoter and enhancer regions
AlWRKY57	CAAT-box	CCAAT	common cis-acting element in promoter and enhancer regions
AlWRKY57	CAAT-box	CAAAT	common cis-acting element in promoter and enhancer regions
AlWRKY57	CAAT-box	CAAAT	common cis-acting element in promoter and enhancer regions
AlWRKY57	CAAT-box	CAAAT	common cis-acting element in promoter and enhancer regions
AlWRKY57	CAAT-box	CAAAT	common cis-acting element in promoter and enhancer regions
AlWRKY57	CAAT-box	CAAAT	common cis-acting element in promoter and enhancer regions
AlWRKY57	CAAT-box	CCAAT	common cis-acting element in promoter and enhancer regions
AlWRKY57	CAAT-box	CCAAT	common cis-acting element in promoter and enhancer regions
AlWRKY57	CAAT-box	CAAAT	common cis-acting element in promoter and enhancer regions
AlWRKY57	CAAT-box	CAAAT	common cis-acting element in promoter and enhancer regions
AlWRKY58	LTR	CCGAAA	cis-acting element involved in low-temperature responsiveness
AlWRKY58	ABRE	ACGTG	cis-acting element involved in the abscisic acid responsiveness
AlWRKY58	ABRE	ACGTG	cis-acting element involved in the abscisic acid responsiveness
AlWRKY58	ABRE	ACGTG	cis-acting element involved in the abscisic acid responsiveness
AlWRKY58	TATC-box	TATCCCA	cis-acting element involved in gibberellin-responsiveness
AlWRKY58	ARE	AAACCA	cis-acting regulatory element essential for the anaerobic induction
AlWRKY58	ARE	AAACCA	cis-acting regulatory element essential for the anaerobic induction
AlWRKY58	ARE	AAACCA	cis-acting regulatory element essential for the anaerobic induction
AlWRKY58	TGACG-motif	TGACG	cis-acting regulatory element involved in the MeJA-responsiveness
AlWRKY58	MBS	CAACTG	MYB binding site involved in drought-inducibility
AlWRKY58	AuxRR-core	GGTCCAT	cis-acting regulatory element involved in auxin responsiveness
AlWRKY58	TGA-element	AACGAC	auxin-responsive element
AlWRKY58	TGA-element	AACGAC	auxin-responsive element
AlWRKY58	CGTCA-motif	CGTCA	cis-acting regulatory element involved in the MeJA-responsiveness
AlWRKY58	CAAT-box	CAAAT	common cis-acting element in promoter and enhancer regions
AlWRKY58	CAAT-box	CAAAT	common cis-acting element in promoter and enhancer regions
AlWRKY58	CAAT-box	CAAAT	common cis-acting element in promoter and enhancer regions
AlWRKY58	CAAT-box	CCAAT	common cis-acting element in promoter and enhancer regions
AlWRKY58	CAAT-box	CAAAT	common cis-acting element in promoter and enhancer regions
AlWRKY58	CAAT-box	CAAAT	common cis-acting element in promoter and enhancer regions
AlWRKY58	CAAT-box	CCAAT	common cis-acting element in promoter and enhancer regions
AlWRKY58	CAAT-box	CCAAT	common cis-acting element in promoter and enhancer regions
AlWRKY58	CAAT-box	CAAAT	common cis-acting element in promoter and enhancer regions
AlWRKY58	CAAT-box	CAAAT	common cis-acting element in promoter and enhancer regions
AlWRKY58	CAAT-box	CCAAT	common cis-acting element in promoter and enhancer regions
AlWRKY58	CAAT-box	CAAAT	common cis-acting element in promoter and enhancer regions
AlWRKY58	CAAT-box	CAAAT	common cis-acting element in promoter and enhancer regions
AlWRKY58	CAAT-box	CAAAT	common cis-acting element in promoter and enhancer regions
AlWRKY58	CAAT-box	CAAAT	common cis-acting element in promoter and enhancer regions
AlWRKY59	LTR	CCGAAA	cis-acting element involved in low-temperature responsiveness
AlWRKY59	ARE	AAACCA	cis-acting regulatory element essential for the anaerobic induction
AlWRKY59	ARE	AAACCA	cis-acting regulatory element essential for the anaerobic induction
AlWRKY59	ARE	AAACCA	cis-acting regulatory element essential for the anaerobic induction
AlWRKY59	ARE	AAACCA	cis-acting regulatory element essential for the anaerobic induction
AlWRKY59	ARE	AAACCA	cis-acting regulatory element essential for the anaerobic induction
AlWRKY59	ARE	AAACCA	cis-acting regulatory element essential for the anaerobic induction
AlWRKY59	ABRE	ACGTG	cis-acting element involved in the abscisic acid responsiveness
AlWRKY59	TCA-element	CCATCTTTTT	cis-acting element involved in salicylic acid responsiveness
AlWRKY59	CAAT-box	CCAAT	common cis-acting element in promoter and enhancer regions
AlWRKY59	CAAT-box	CCCAATTT	common cis-acting element in promoter and enhancer regions
AlWRKY59	CAAT-box	CCAAT	common cis-acting element in promoter and enhancer regions
AlWRKY59	CAAT-box	CCAAT	common cis-acting element in promoter and enhancer regions
AlWRKY59	CAAT-box	CCAAT	common cis-acting element in promoter and enhancer regions
AlWRKY59	CAAT-box	CAAAT	common cis-acting element in promoter and enhancer regions
AlWRKY59	CAAT-box	CAAAT	common cis-acting element in promoter and enhancer regions
AlWRKY59	CAAT-box	CAAAT	common cis-acting element in promoter and enhancer regions
AlWRKY59	CAAT-box	CCAAT	common cis-acting element in promoter and enhancer regions
AlWRKY59	CAAT-box	CAAAT	common cis-acting element in promoter and enhancer regions
AlWRKY59	CAAT-box	CAAAT	common cis-acting element in promoter and enhancer regions
AlWRKY59	CAAT-box	CAAAT	common cis-acting element in promoter and enhancer regions
AlWRKY59	CAAT-box	CAAAT	common cis-acting element in promoter and enhancer regions
AlWRKY59	CAAT-box	CCAAT	common cis-acting element in promoter and enhancer regions
AlWRKY59	CAAT-box	CAAAT	common cis-acting element in promoter and enhancer regions
AlWRKY59	CAAT-box	CAAAT	common cis-acting element in promoter and enhancer regions
AlWRKY59	CAAT-box	CCAAT	common cis-acting element in promoter and enhancer regions
AlWRKY59	CAAT-box	CAAAT	common cis-acting element in promoter and enhancer regions
AlWRKY59	CAAT-box	CAAAT	common cis-acting element in promoter and enhancer regions
AlWRKY59	TC-rich repeats	GTTTTCTTAC	cis-acting element involved in defense and stress responsiveness
AlWRKY60	ARE	AAACCA	cis-acting regulatory element essential for the anaerobic induction
AlWRKY60	ARE	AAACCA	cis-acting regulatory element essential for the anaerobic induction
AlWRKY60	ARE	AAACCA	cis-acting regulatory element essential for the anaerobic induction
AlWRKY60	ARE	AAACCA	cis-acting regulatory element essential for the anaerobic induction
AlWRKY60	TGACG-motif	TGACG	cis-acting regulatory element involved in the MeJA-responsiveness
AlWRKY60	TGACG-motif	TGACG	cis-acting regulatory element involved in the MeJA-responsiveness
AlWRKY60	TC-rich repeats	GTTTTCTTAC	cis-acting element involved in defense and stress responsiveness
AlWRKY60	TGA-element	AACGAC	auxin-responsive element
AlWRKY60	CGTCA-motif	CGTCA	cis-acting regulatory element involved in the MeJA-responsiveness
AlWRKY60	CGTCA-motif	CGTCA	cis-acting regulatory element involved in the MeJA-responsiveness
AlWRKY60	CAAT-box	CAAAT	common cis-acting element in promoter and enhancer regions
AlWRKY60	CAAT-box	CCAAT	common cis-acting element in promoter and enhancer regions
AlWRKY60	CAAT-box	CCAAT	common cis-acting element in promoter and enhancer regions
AlWRKY60	CAAT-box	CCAAT	common cis-acting element in promoter and enhancer regions
AlWRKY60	CAAT-box	CAAAT	common cis-acting element in promoter and enhancer regions
AlWRKY60	CAAT-box	CCAAT	common cis-acting element in promoter and enhancer regions
AlWRKY60	CAAT-box	CAAAT	common cis-acting element in promoter and enhancer regions
AlWRKY60	CAAT-box	CAAAT	common cis-acting element in promoter and enhancer regions
AlWRKY60	CAAT-box	CCAAT	common cis-acting element in promoter and enhancer regions
AlWRKY60	CAAT-box	CCAAT	common cis-acting element in promoter and enhancer regions
AlWRKY60	CAAT-box	CCAAT	common cis-acting element in promoter and enhancer regions
AlWRKY60	CAAT-box	CCAAT	common cis-acting element in promoter and enhancer regions
AlWRKY60	CAAT-box	CCAAT	common cis-acting element in promoter and enhancer regions
AlWRKY60	CAAT-box	CCAAT	common cis-acting element in promoter and enhancer regions
AlWRKY60	CAAT-box	CCAAT	common cis-acting element in promoter and enhancer regions
AlWRKY60	CAAT-box	CCAAT	common cis-acting element in promoter and enhancer regions
AlWRKY60	CAAT-box	CCAAT	common cis-acting element in promoter and enhancer regions
AlWRKY60	CAAT-box	CAAAT	common cis-acting element in promoter and enhancer regions
AlWRKY60	CAAT-box	CAAAT	common cis-acting element in promoter and enhancer regions
AlWRKY60	CAAT-box	CCAAT	common cis-acting element in promoter and enhancer regions
AlWRKY60	CAAT-box	CAAAT	common cis-acting element in promoter and enhancer regions
AlWRKY61	ARE	AAACCA	cis-acting regulatory element essential for the anaerobic induction
AlWRKY61	ARE	AAACCA	cis-acting regulatory element essential for the anaerobic induction
AlWRKY61	ABRE	AACCCGG	cis-acting element involved in the abscisic acid responsiveness
AlWRKY61	ABRE	ACGTG	cis-acting element involved in the abscisic acid responsiveness
AlWRKY61	LTR	CCGAAA	cis-acting element involved in low-temperature responsiveness
AlWRKY61	TGACG-motif	TGACG	cis-acting regulatory element involved in the MeJA-responsiveness
AlWRKY61	TGACG-motif	TGACG	cis-acting regulatory element involved in the MeJA-responsiveness
AlWRKY61	TGACG-motif	TGACG	cis-acting regulatory element involved in the MeJA-responsiveness
AlWRKY61	TGACG-motif	TGACG	cis-acting regulatory element involved in the MeJA-responsiveness
AlWRKY61	CGTCA-motif	CGTCA	cis-acting regulatory element involved in the MeJA-responsiveness
AlWRKY61	CGTCA-motif	CGTCA	cis-acting regulatory element involved in the MeJA-responsiveness
AlWRKY61	CGTCA-motif	CGTCA	cis-acting regulatory element involved in the MeJA-responsiveness
AlWRKY61	CGTCA-motif	CGTCA	cis-acting regulatory element involved in the MeJA-responsiveness
AlWRKY61	TGA-element	AACGAC	auxin-responsive element
AlWRKY61	CAAT-box	CAAAT	common cis-acting element in promoter and enhancer regions
AlWRKY61	CAAT-box	CCAAT	common cis-acting element in promoter and enhancer regions
AlWRKY61	CAAT-box	CCAAT	common cis-acting element in promoter and enhancer regions
AlWRKY61	CAAT-box	CCAAT	common cis-acting element in promoter and enhancer regions
AlWRKY61	CAAT-box	CCAAT	common cis-acting element in promoter and enhancer regions
AlWRKY61	CAAT-box	CCAAT	common cis-acting element in promoter and enhancer regions
AlWRKY61	CAAT-box	CAAAT	common cis-acting element in promoter and enhancer regions
AlWRKY61	CAAT-box	CAAAT	common cis-acting element in promoter and enhancer regions
AlWRKY62	CAAT-box	CAAAT	common cis-acting element in promoter and enhancer regions
AlWRKY62	CAAT-box	CCAAT	common cis-acting element in promoter and enhancer regions
AlWRKY62	CAAT-box	CCAAT	common cis-acting element in promoter and enhancer regions
AlWRKY62	CAAT-box	CCAAT	common cis-acting element in promoter and enhancer regions
AlWRKY62	CAAT-box	CAAAT	common cis-acting element in promoter and enhancer regions
AlWRKY62	CAAT-box	CCAAT	common cis-acting element in promoter and enhancer regions
AlWRKY62	CAAT-box	CCAAT	common cis-acting element in promoter and enhancer regions
AlWRKY62	CAAT-box	CAAAT	common cis-acting element in promoter and enhancer regions
AlWRKY62	CAAT-box	CCAAT	common cis-acting element in promoter and enhancer regions
AlWRKY62	CAAT-box	CCAAT	common cis-acting element in promoter and enhancer regions
AlWRKY62	CAAT-box	CAAAT	common cis-acting element in promoter and enhancer regions
AlWRKY62	CAAT-box	CCCAATTT	common cis-acting element in promoter and enhancer regions
AlWRKY62	CAAT-box	CCAAT	common cis-acting element in promoter and enhancer regions
AlWRKY62	CAAT-box	TGCCAAC	common cis-acting element in promoter and enhancer regions
AlWRKY62	CAAT-box	CAAAT	common cis-acting element in promoter and enhancer regions
AlWRKY62	CAAT-box	CCAAT	common cis-acting element in promoter and enhancer regions
AlWRKY62	CAAT-box	CCAAT	common cis-acting element in promoter and enhancer regions
AlWRKY62	TC-rich repeats	GTTTTCTTAC	cis-acting element involved in defense and stress responsiveness
AlWRKY62	CGTCA-motif	CGTCA	cis-acting regulatory element involved in the MeJA-responsiveness
AlWRKY62	CGTCA-motif	CGTCA	cis-acting regulatory element involved in the MeJA-responsiveness
AlWRKY62	CGTCA-motif	CGTCA	cis-acting regulatory element involved in the MeJA-responsiveness
AlWRKY62	TGACG-motif	TGACG	cis-acting regulatory element involved in the MeJA-responsiveness
AlWRKY62	TGACG-motif	TGACG	cis-acting regulatory element involved in the MeJA-responsiveness
AlWRKY62	TGACG-motif	TGACG	cis-acting regulatory element involved in the MeJA-responsiveness
AlWRKY62	ARE	AAACCA	cis-acting regulatory element essential for the anaerobic induction
AlWRKY62	ABRE	ACGTG	cis-acting element involved in the abscisic acid responsiveness
AlWRKY62	ABRE	ACGTG	cis-acting element involved in the abscisic acid responsiveness
AlWRKY62	ABRE	AACCCGG	cis-acting element involved in the abscisic acid responsiveness
AlWRKY62	ABRE	AACCCGG	cis-acting element involved in the abscisic acid responsiveness
AlWRKY62	TATC-box	TATCCCA	cis-acting element involved in gibberellin-responsiveness
AlWRKY63	CAAT-box	CCAAT	common cis-acting element in promoter and enhancer regions
AlWRKY63	CAAT-box	CAAAT	common cis-acting element in promoter and enhancer regions
AlWRKY63	CAAT-box	CAAAT	common cis-acting element in promoter and enhancer regions
AlWRKY63	CAAT-box	CCAAT	common cis-acting element in promoter and enhancer regions
AlWRKY63	CAAT-box	CCAAT	common cis-acting element in promoter and enhancer regions
AlWRKY63	CAAT-box	CAAAT	common cis-acting element in promoter and enhancer regions
AlWRKY63	CAAT-box	CCAAT	common cis-acting element in promoter and enhancer regions
AlWRKY63	CAAT-box	CAAAT	common cis-acting element in promoter and enhancer regions
AlWRKY63	CAAT-box	CCAAT	common cis-acting element in promoter and enhancer regions
AlWRKY63	CAAT-box	CCAAT	common cis-acting element in promoter and enhancer regions
AlWRKY63	CAAT-box	CAAAT	common cis-acting element in promoter and enhancer regions
AlWRKY63	CAAT-box	CAAAT	common cis-acting element in promoter and enhancer regions
AlWRKY63	CAAT-box	CAAAT	common cis-acting element in promoter and enhancer regions
AlWRKY63	CAAT-box	CAAAT	common cis-acting element in promoter and enhancer regions
AlWRKY63	CAAT-box	CAAAT	common cis-acting element in promoter and enhancer regions
AlWRKY63	MBS	CAACTG	MYB binding site involved in drought-inducibility
AlWRKY63	MBS	CAACTG	MYB binding site involved in drought-inducibility
AlWRKY63	TGA-element	AACGAC	auxin-responsive element
AlWRKY63	TC-rich repeats	GTTTTCTTAC	cis-acting element involved in defense and stress responsiveness
AlWRKY63	CGTCA-motif	CGTCA	cis-acting regulatory element involved in the MeJA-responsiveness
AlWRKY63	CGTCA-motif	CGTCA	cis-acting regulatory element involved in the MeJA-responsiveness
AlWRKY63	CGTCA-motif	CGTCA	cis-acting regulatory element involved in the MeJA-responsiveness
AlWRKY63	CGTCA-motif	CGTCA	cis-acting regulatory element involved in the MeJA-responsiveness
AlWRKY63	CGTCA-motif	CGTCA	cis-acting regulatory element involved in the MeJA-responsiveness
AlWRKY63	CGTCA-motif	CGTCA	cis-acting regulatory element involved in the MeJA-responsiveness
AlWRKY63	TGACG-motif	TGACG	cis-acting regulatory element involved in the MeJA-responsiveness
AlWRKY63	TGACG-motif	TGACG	cis-acting regulatory element involved in the MeJA-responsiveness
AlWRKY63	TGACG-motif	TGACG	cis-acting regulatory element involved in the MeJA-responsiveness
AlWRKY63	TGACG-motif	TGACG	cis-acting regulatory element involved in the MeJA-responsiveness
AlWRKY63	TGACG-motif	TGACG	cis-acting regulatory element involved in the MeJA-responsiveness
AlWRKY63	TGACG-motif	TGACG	cis-acting regulatory element involved in the MeJA-responsiveness
AlWRKY63	TCA-element	TCAGAAGAGG	cis-acting element involved in salicylic acid responsiveness
AlWRKY63	TCA-element	CCATCTTTTT	cis-acting element involved in salicylic acid responsiveness
AlWRKY63	TCA-element	CCATCTTTTT	cis-acting element involved in salicylic acid responsiveness
AlWRKY63	ABRE	ACGTG	cis-acting element involved in the abscisic acid responsiveness
AlWRKY63	ABRE	GCCGCGTGGC	cis-acting element involved in the abscisic acid responsiveness
AlWRKY63	ARE	AAACCA	cis-acting regulatory element essential for the anaerobic induction
AlWRKY63	ARE	AAACCA	cis-acting regulatory element essential for the anaerobic induction
AlWRKY63	ARE	AAACCA	cis-acting regulatory element essential for the anaerobic induction
AlWRKY63	ARE	AAACCA	cis-acting regulatory element essential for the anaerobic induction
AlWRKY63	ARE	AAACCA	cis-acting regulatory element essential for the anaerobic induction
AlWRKY63	ARE	AAACCA	cis-acting regulatory element essential for the anaerobic induction
AlWRKY63	ARE	AAACCA	cis-acting regulatory element essential for the anaerobic induction
AlWRKY64	CGTCA-motif	CGTCA	cis-acting regulatory element involved in the MeJA-responsiveness
AlWRKY64	TC-rich repeats	GTTTTCTTAC	cis-acting element involved in defense and stress responsiveness
AlWRKY64	TGA-element	AACGAC	auxin-responsive element
AlWRKY64	TGA-element	AACGAC	auxin-responsive element
AlWRKY64	CAAT-box	CAAAT	common cis-acting element in promoter and enhancer regions
AlWRKY64	CAAT-box	CAAAT	common cis-acting element in promoter and enhancer regions
AlWRKY64	CAAT-box	CCAAT	common cis-acting element in promoter and enhancer regions
AlWRKY64	CAAT-box	CAACCAACTCC	common cis-acting element in promoter and enhancer regions
AlWRKY64	CAAT-box	CCAAT	common cis-acting element in promoter and enhancer regions
AlWRKY64	CAAT-box	CCAAT	common cis-acting element in promoter and enhancer regions
AlWRKY64	CAAT-box	CCAAT	common cis-acting element in promoter and enhancer regions
AlWRKY64	CAAT-box	CAAAT	common cis-acting element in promoter and enhancer regions
AlWRKY64	CAAT-box	CAAAT	common cis-acting element in promoter and enhancer regions
AlWRKY64	CAAT-box	CAAAT	common cis-acting element in promoter and enhancer regions
AlWRKY64	CAAT-box	CAAAT	common cis-acting element in promoter and enhancer regions
AlWRKY64	CAAT-box	CAAAT	common cis-acting element in promoter and enhancer regions
AlWRKY64	CAAT-box	CAAAT	common cis-acting element in promoter and enhancer regions
AlWRKY64	CAAT-box	CAAAT	common cis-acting element in promoter and enhancer regions
AlWRKY64	CAAT-box	CAAAT	common cis-acting element in promoter and enhancer regions
AlWRKY64	CAAT-box	CAAAT	common cis-acting element in promoter and enhancer regions
AlWRKY64	WUN-motif	AAATTTCCT	wound-responsive element
AlWRKY64	ABRE	CACGTG	cis-acting element involved in the abscisic acid responsiveness
AlWRKY64	ABRE	ACGTG	cis-acting element involved in the abscisic acid responsiveness
AlWRKY64	ABRE	CACGTG	cis-acting element involved in the abscisic acid responsiveness
AlWRKY64	ABRE	ACGTG	cis-acting element involved in the abscisic acid responsiveness
AlWRKY64	ABRE	CACGTG	cis-acting element involved in the abscisic acid responsiveness
AlWRKY64	ABRE	ACGTG	cis-acting element involved in the abscisic acid responsiveness
AlWRKY64	ABRE	ACGTG	cis-acting element involved in the abscisic acid responsiveness
AlWRKY64	TCA-element	CCATCTTTTT	cis-acting element involved in salicylic acid responsiveness
AlWRKY64	ARE	AAACCA	cis-acting regulatory element essential for the anaerobic induction
AlWRKY64	ARE	AAACCA	cis-acting regulatory element essential for the anaerobic induction
AlWRKY64	ARE	AAACCA	cis-acting regulatory element essential for the anaerobic induction
AlWRKY64	LTR	CCGAAA	cis-acting element involved in low-temperature responsiveness
AlWRKY64	LTR	CCGAAA	cis-acting element involved in low-temperature responsiveness
AlWRKY64	TGACG-motif	TGACG	cis-acting regulatory element involved in the MeJA-responsiveness
AlWRKY65	TGACG-motif	TGACG	cis-acting regulatory element involved in the MeJA-responsiveness
AlWRKY65	TGACG-motif	TGACG	cis-acting regulatory element involved in the MeJA-responsiveness
AlWRKY65	TGACG-motif	TGACG	cis-acting regulatory element involved in the MeJA-responsiveness
AlWRKY65	TGACG-motif	TGACG	cis-acting regulatory element involved in the MeJA-responsiveness
AlWRKY65	ABRE	ACGTG	cis-acting element involved in the abscisic acid responsiveness
AlWRKY65	ABRE	GCAACGTGTC	cis-acting element involved in the abscisic acid responsiveness
AlWRKY65	ABRE	CACGTG	cis-acting element involved in the abscisic acid responsiveness
AlWRKY65	ABRE	ACGTG	cis-acting element involved in the abscisic acid responsiveness
AlWRKY65	ABRE	ACGTG	cis-acting element involved in the abscisic acid responsiveness
AlWRKY65	ABRE	GACACGTGGC	cis-acting element involved in the abscisic acid responsiveness
AlWRKY65	ABRE	ACGTG	cis-acting element involved in the abscisic acid responsiveness
AlWRKY65	TATC-box	TATCCCA	cis-acting element involved in gibberellin-responsiveness
AlWRKY65	ARE	AAACCA	cis-acting regulatory element essential for the anaerobic induction
AlWRKY65	TGA-box	TGACGTAA	part of an auxin-responsive element
AlWRKY65	CAAT-box	CAAAT	common cis-acting element in promoter and enhancer regions
AlWRKY65	CAAT-box	CAAAT	common cis-acting element in promoter and enhancer regions
AlWRKY65	CAAT-box	CAAAT	common cis-acting element in promoter and enhancer regions
AlWRKY65	CAAT-box	CAAAT	common cis-acting element in promoter and enhancer regions
AlWRKY65	CAAT-box	CAAAT	common cis-acting element in promoter and enhancer regions
AlWRKY65	CAAT-box	CAAAT	common cis-acting element in promoter and enhancer regions
AlWRKY65	CAAT-box	CAAAT	common cis-acting element in promoter and enhancer regions
AlWRKY65	CAAT-box	CAAAT	common cis-acting element in promoter and enhancer regions
AlWRKY65	CAAT-box	CAAAT	common cis-acting element in promoter and enhancer regions
AlWRKY65	CAAT-box	CCAAT	common cis-acting element in promoter and enhancer regions
AlWRKY65	CAAT-box	CAAAT	common cis-acting element in promoter and enhancer regions
AlWRKY65	CAAT-box	CAAAT	common cis-acting element in promoter and enhancer regions
AlWRKY65	CAAT-box	CAAAT	common cis-acting element in promoter and enhancer regions
AlWRKY65	CAAT-box	CCAAT	common cis-acting element in promoter and enhancer regions
AlWRKY65	CAAT-box	CAAAT	common cis-acting element in promoter and enhancer regions
AlWRKY65	CAAT-box	CAAAT	common cis-acting element in promoter and enhancer regions
AlWRKY65	CAAT-box	CAAAT	common cis-acting element in promoter and enhancer regions
AlWRKY65	CAAT-box	CAAAT	common cis-acting element in promoter and enhancer regions
AlWRKY65	CAAT-box	CCAAT	common cis-acting element in promoter and enhancer regions
AlWRKY65	CAAT-box	CCAAT	common cis-acting element in promoter and enhancer regions
AlWRKY65	CAAT-box	CAAAT	common cis-acting element in promoter and enhancer regions
AlWRKY65	CAAT-box	CAAAT	common cis-acting element in promoter and enhancer regions
AlWRKY65	CAAT-box	CCAAT	common cis-acting element in promoter and enhancer regions
AlWRKY65	CAAT-box	CAAAT	common cis-acting element in promoter and enhancer regions
AlWRKY65	CGTCA-motif	CGTCA	cis-acting regulatory element involved in the MeJA-responsiveness
AlWRKY65	CGTCA-motif	CGTCA	cis-acting regulatory element involved in the MeJA-responsiveness
AlWRKY65	CGTCA-motif	CGTCA	cis-acting regulatory element involved in the MeJA-responsiveness
AlWRKY65	CGTCA-motif	CGTCA	cis-acting regulatory element involved in the MeJA-responsiveness
AlWRKY65	MBS	CAACTG	MYB binding site involved in drought-inducibility
AlWRKY65	AuxRR-core	GGTCCAT	cis-acting regulatory element involved in auxin responsiveness
AlWRKY65	AuxRR-core	GGTCCAT	cis-acting regulatory element involved in auxin responsiveness

## Sheet: Table S5-The FPKM values, log2 
Table S5 The FPKM values, log2 FoldChange and P-value of AlWRKY genes of different tissues in A. lancea
Sequence ID	Gene ID	HuBei_Leaf-JiangSu_Leaf				HuBei_Rhizomes-JiangSu_Rhizomes				HuBei_Stem-JiangSu_Stem
		HuBei_Leaf_FPKM	JiangSu-Leaf FPKM	log2 FoldChange	P-value	HuBei_Rhizomes_FPKM	JiangSu_Rhizomes_FPKM	log2 FoldChange	P-value	HuBei_Stem_FPKM	JiangSu_Stem_FPKM	log2 FoldChange	P-value
AtL_chr01G0025.1	AlWRKY01	5.39667	4.50667	-0.260008	0.462374	6.13	5.98333	-0.0349376	0.873395	5.07667	4.71333	-0.107134	0.6491
AtL_chr01G0160.1	AlWRKY02	15.0667	10.54	-0.515485	0.0513654	4.71667	6.82	0.532004	0.308881	20.8167	18.2367	-0.190897	0.382906
AtL_chr01G0271.1	AlWRKY03	0.17	0.08	-1.08746	0.556273	0.163333	0.78	2.25565	0.205003	0.0766667	0.11	0.520832	0.815908
AtL_chr01G2058.1	AlWRKY04	4.31	9.51	1.14176	0.0396096	28.8133	24.3333	-0.243803	0.415873	10.47	9.22	-0.183423	0.314173
AtL_chr01G2653.1	AlWRKY05	7.62667	1.95333	-1.96511	0.284171	26.6867	6.72333	-1.98887	0.22119	28.8767	1.08	-4.7408	0.135528
AtL_chr01G3249.1	AlWRKY06	3.32667	7.18333	1.11058	0.0312017	4.92667	14.0533	1.51223	0.000933152	5.01	9.56667	0.933206	0.193946
AtL_chr01G3307.1	AlWRKY07	0.0166667	0.0333333	1	0.677869	1.36333	0	-	0.219923	0.0933333	0.143333	0.61891	0.757785
AtL_chr01G4528.1	AlWRKY08	0.0466667	0.17	1.86507	0.022885	0.14	0.69	2.30117	0.153234	0.2	0.343333	0.77961	0.357257
AtL_chr01G4644.1	AlWRKY09	2.57667	1.75	-0.558151	0.628988	4.84667	0.87	-2.47791	0.150407	9.72	1.29667	-2.90615	0.0330459
AtL_chr01G5494.1	AlWRKY10	0.596667	2.92667	2.29426	0.356172	1.02667	0.146667	-2.80735	0.0494326	12.0333	5.79667	-1.05374	0.51916
AtL_chr01G5945.1	AlWRKY11	0	0	-	-	0	0.0433333	-	0.373901	0.126667	0	-	0.154172
AtL_chr01G6720.1	AlWRKY12	0.0166667	0.0733333	2.1375	0.346221	0.04	0	-	0.116117	0.0866667	0.0166667	-2.37851	0.0485021
AtL_chr02G2963.1	AlWRKY13	19.48	12.8133	-0.604348	0.203619	55.4867	26.6733	-1.05674	0.0157377	43.9467	27.41	-0.681051	0.119324
AtL_chr02G3000.1	AlWRKY14	0.966667	1.67333	0.791634	0.319287	1.44667	1.10333	-0.390864	0.553041	1.54	2.25333	0.54913	0.444617
AtL_chr02G3440.1	AlWRKY15	0	0	-	-	1.14333	0.69	-0.728578	0.645634	0	0	-	-
AtL_chr02G3890.1	AlWRKY16	0	0	-	-	0	0	-	-	0	0	-	-
AtL_chr02G4101.1	AlWRKY17	3.85667	2.92667	-0.398096	0.580351	0.62	1.49	1.26497	0.220593	2.17333	0.87	-1.32082	0.116213
AtL_chr02G4949.1	AlWRKY18	0.0166667	0.113333	2.76553	0.446256	0.853333	0	-	0.0182728	0.563333	1.09	0.952267	0.107963
AtL_chr03G1343.1	AlWRKY19	32.6733	33.0567	0.0168276	0.951594	33.78	41.58	0.29972	0.168936	49.5267	40.7267	-0.282232	0.0292783
AtL_chr03G3612.1	AlWRKY20	66.9967	34.1633	-0.971641	0.0331416	190.473	33.6633	-2.50034	0.00733446	146.56	32.1367	-2.1892	0.0627553
AtL_chr03G5032.1	AlWRKY21	9.79333	15.5233	0.664566	0.208188	111.08	30.3467	-1.87199	0.00632228	37.6167	14.6067	-1.36475	0.333747
AtL_chr03G5397.1	AlWRKY22	17.8567	16.3133	-0.130411	0.754486	66.2933	70.3333	0.0853448	0.784717	33.9733	20.6833	-0.715934	0.0849027
AtL_chr03G5723.1	AlWRKY23	61.3033	64.87	0.0815859	0.915028	95.5667	44.3067	-1.10898	0.103215	81.3567	42.56	-0.934762	0.163956
AtL_chr04G2427.1	AlWRKY24	0.63	0.156667	-2.00765	0.227013	0.736667	0.146667	-2.32847	0.123524	0.82	0.0733333	-3.48308	0.149877
AtL_chr04G3832.1	AlWRKY25	12.1867	8.11	-0.58753	0.0373894	5.65667	4.21667	-0.423849	0.267277	8.86667	7.76667	-0.191096	0.340069
AtL_chr04G4988.1	AlWRKY26	0.133333	0.0533333	-1.32193	0.507158	0.0533333	0.03	-0.830075	0.592209	0.253333	0.0266667	-3.24793	0.0407738
AtL_chr04G4990.1	AlWRKY27	0.61	1.41333	1.21222	0.10004	1.64	0.626667	-1.38793	0.579956	7.90333	3.83333	-1.04386	0.492981
AtL_chr04G4991.1	AlWRKY28	11.3233	4.63	-1.29021	0.222383	1.02667	0.393333	-1.38414	0.318174	13.04	2.86667	-2.1855	0.0149342
AtL_chr04G5001.1	AlWRKY29	9.61333	17.3067	0.848219	0.164933	12.1833	4.17	-1.54679	0.439678	98.7233	25.13	-1.97398	0.0771261
AtL_chr04G5406.1	AlWRKY30	1.28667	0.153333	-3.0689	0.000376883	0.613333	0.783333	0.352955	0.836627	3.07	1.43333	-1.09886	0.332897
AtL_chr05G2214.1	AlWRKY31	0	0	-	-	0	0	-	-	0	0	-	-
AtL_chr05G2216.1	AlWRKY32	0.03	0	-	0.373901	1.70333	0.113333	-3.90972	0.0237581	0.0433333	0.0133333	-1.70044	0.544341
AtL_chr05G2939.1	AlWRKY33	8.07667	7.65667	-0.0770435	0.82463	12.69	19.99	0.655586	0.173062	10.7	9.62333	-0.153002	0.239982
AtL_chr05G3510.1	AlWRKY34	5.29	4.33	-0.288901	0.634148	3.25333	3.43333	0.0776913	0.919381	10.1633	9.37	-0.117253	0.844023
AtL_chr05G4150.1	AlWRKY35	3.81667	0.306667	-3.63757	0.0841765	7.78667	2.89	-1.42994	0.386823	3.76	0.0833333	-5.4957	0.169166
AtL_chr06G1723.1	AlWRKY36	2.48667	3.14333	0.338082	0.292209	4.56333	2.19333	-1.05696	0.0171561	6.35	3.48667	-0.864908	0.0972171
AtL_chr06G2402.1	AlWRKY37	8.16333	5.81333	-0.489793	0.546618	65.2167	2.74	-4.57299	0.0429165	32.15	4.89667	-2.71495	0.0759006
AtL_chr06G4662.1	AlWRKY38	0	0.0766667	-	0.373901	0.02	0.02	0	1	0.0166667	0.0333333	1	0.518519
AtL_chr06G4798.1	AlWRKY39	3.76333	17.63	2.22795	0.204591	4.06667	17.72	2.12346	0.465208	47.9233	14.3733	-1.73733	0.269887
AtL_chr07G0319.1	AlWRKY40	16.12	26.06	0.692985	0.0663793	27.0667	61.02	1.17276	0.0482927	26.4867	26.1	-0.0212165	0.893931
AtL_chr07G2792.1	AlWRKY41	5.87333	5.46	-0.105279	0.801975	12.06	7.98	-0.595769	0.092723	12.8033	8.39333	-0.609204	0.00370852
AtL_chr07G3147.1	AlWRKY42	17.9733	20.0433	0.157264	0.431913	28.85	33.8967	0.232572	0.273702	29.1	21.3067	-0.449714	0.153818
AtL_chr08G0648.1	AlWRKY43	8.43	1.46667	-2.52299	0.363555	8.08	0.696667	-3.53581	0.0522408	11.3967	1.52333	-2.90331	0.0910048
AtL_chr08G0917.1	AlWRKY44	0	0	-	-	0	0	-	-	0	0	-	-
AtL_chr08G1295.1	AlWRKY45	0	0.04	-	0.373901	0	0	-	-	0	0.0733333	-	0.116117
AtL_chr08G1936.1	AlWRKY46	0.15	0.04	-1.90689	0.5177	0.366667	0	-	0.306809	0.283333	0.0366667	-2.94996	0.350238
AtL_chr08G1983.1	AlWRKY47	0.91	0.746667	-0.285402	0.810925	1.2	2.04333	0.76789	0.520106	4.01	0.786667	-2.34978	0.114425
AtL_chr08G4019.1	AlWRKY48	3.46	6.72	0.957689	0.158616	12.45	17.2867	0.473514	0.190539	5.72667	4.25	-0.430233	0.183518
AtL_chr08G4050.1	AlWRKY49	6.52333	7.11	0.12424	0.759396	21.3633	13.99	-0.610741	0.0162978	7.01	4.39333	-0.674098	0.134827
AtL_chr09G2953.1	AlWRKY50	6.16	18.56	1.59119	0.231037	32.7367	97.76	1.57834	0.488403	139.493	24.1733	-2.52871	0.0809041
AtL_chr09G3489.1	AlWRKY51	2.93667	1.38333	-1.08603	0.165007	0.06	0.0666667	0.152003	0.872158	1.7	1.65	-0.0430687	0.948829
AtL_chr09G4071.1	AlWRKY52	0	0	-	-	0	0	-	-	0.26	0	-	0.373901
AtL_chr09G4073.1	AlWRKY53	0.706667	2.67333	1.91954	0.058637	0.78	1.20333	0.62549	0.751506	1.43667	0.24	-2.58162	0.141486
AtL_chr09G4591.1	AlWRKY54	3.69667	3.40333	-0.119276	0.876609	5.20667	1.96333	-1.40705	0.275623	10.6133	6.34333	-0.742565	0.00920701
AtL_chr10G0527.1	AlWRKY55	0.0666667	0	-	0.15061	0	0.0233333	-	0.373901	0.04	0.0633333	0.662965	0.743073
AtL_chr10G0528.1	AlWRKY56	0	0	-	-	0	0	-	-	0	0.126667	-	0.373901
AtL_chr10G0824.1	AlWRKY57	9.52667	16.1	0.757017	0.542241	60.1967	26.4	-1.18915	0.109229	9.25333	7.4	-0.322448	0.611367
AtL_chr10G1271.1	AlWRKY58	9.52667	16.1	0.757017	0.542241	60.1967	26.4	-1.18915	0.109229	9.25333	7.4	-0.322448	0.611367
AtL_chr10G1720.1	AlWRKY59	1.67667	2.72	0.698011	0.392198	5.92333	4.96	-0.256069	0.477658	3.55333	4.17333	0.232027	0.459782
AtL_chr10G2771.1	AlWRKY60	1.20333	3.98	1.72573	0.00999673	37.4967	54.1567	0.530377	0.160881	19.45	15.5167	-0.325951	0.211384
AtL_chr10G2786.1	AlWRKY61	1.87333	7.92333	2.0805	0.2154	0.843333	1.68333	0.997146	0.155169	3.95	4.41333	0.160016	0.738844
AtL_chr11G1180.1	AlWRKY62	25.4133	17.17	-0.565696	0.450989	18.6767	7.04	-1.40759	0.139681	68.4867	19.6933	-1.79812	0.0732265
AtL_chr11G1667.1	AlWRKY63	0	0	-	-	0	0.0666667	-	0.373901	0	0	-	-
AtL_chr11G3344.1	AlWRKY64	0.623333	3.76333	2.59394	0.264632	7.23333	4.35333	-0.73254	0.312266	4.48667	2.50667	-0.839874	0.35262
AtL_chr12G1801.1	AlWRKY65	12.6567	5.25667	-1.26768	0.368863	5.93333	0.766667	-2.95217	0.262714	45.7367	4.8	-3.25224	0.167799

## Sheet: Table S6-Docking score and Conf
Table S6 Docking score and Confidence score of the docking interactions between AlWRKY20/AlWRKY37 with AlTPS70/AlTPS71 promoters.
	AlWRKY20-AlTPS70pro	AlWRKY20-AlTPS71pro	AlWRKY37-AlTPS70pro	AlWRKY37-AlTPS71pro
Docking Score	-215.15	-224.17	-207.12	-181.29
Confidence Score	0.7863	0.8151	0.7583	0.6515

## Sheet: Table S7 Prediction of protein 
Table S7 Prediction of protein subcellular localization based on WoLF PSORT and CELLO
	CELLO Prediction		WoLF PSORT
Localization	AlWRKY20	AlWRKY37	AlWRKY20	AlWRKY37
Nuclear	4.658*	3.947*	nucl:14	nucl:12
Cytoplasmic	0.174	0.443	-	cyto:1
Extracellular	0.077	0.109	-	-
Mitochondrial	0.031	0.128	-	-
Chloroplast	0.012	0.037	-	-
Peroxisomal	0.011	0.009	-	-
Vacuole	0.01	0.161	-	-
Cytoskeletal	0.008	0.014	-	-
PlasmaMembrane	0.005	0.096	-	-
Lysosomal	0.005	0.026	-	-
Peroxisomal	0.004	0.012	-	-
Golgi	0.004	0.018	-	-
